# Supplementary material for: Role of the novel aloe vera-based titanium dioxide bleaching gel on the strength and mineral content of the human tooth enamel with respect to age
Source: PeerJ. 2024 Sep 18;12:e17779. doi: 10.7717/peerj.17779 (PMC11416088; doi:10.7717/peerj.17779)
Supplement: Supplemental Information 1 [file peerj-12-17779-s001.xlsx]

## Sheet: Sheet1
ONEWAY wB BY Years
/STATISTICS DESCRIPTIVES
/PLOT MEANS
/MISSING ANALYSIS
/POSTHOC=LSD ALPHA(0.05).
Oneway
Notes
Output Created		21-MAR-2023 09:46:32
Comments
Input	Data	C:\Users\Muskan Computer\Downloads\drafsheebbaw.sav
	Active Dataset	DataSet9
	Filter	<none>
	Weight	<none>
	Split File	<none>
	N of Rows in Working Data File	40
Missing Value Handling	Definition of Missing	User-defined missing values are treated as missing.
	Cases Used	Statistics for each analysis are based on cases with no missing data for any variable in the analysis.
Syntax		ONEWAY wB BY Years /STATISTICS DESCRIPTIVES /PLOT MEANS /MISSING ANALYSIS /POSTHOC=LSD ALPHA(0.05).
Resources	Processor Time	00:00:00.25
	Elapsed Time	00:00:00.25
[DataSet9] C:\Users\Muskan Computer\Downloads\drafsheebbaw.sav
Descriptives
	N	Mean	Std. Deviation	Std. Error	95% Confidence Interval for Mean		Minimum	Maximum
					Lower Bound	Upper Bound
20 Years	10	320.33	1.71532	0.542433	319.103	321.557	318.5	323.6
30 Years	10	333.3	1.31656	0.416333	332.358	334.242	331.2	335.3
40 Years	10	345.6	2.10449	0.665499	344.095	347.105	343.3	349.6
50 Years	10	358.7	0.852447	0.269568	358.09	359.31	357.5	359.7
Total	40	339.483	14.5058	2.29356	334.843	344.122	318.5	359.7
ANOVA
	Sum of Squares	df	Mean Square	F	Sig.
Between Groups	8117.78	3	2705.93	1100.95	1.88553e-35
Within Groups	88.481	36	2.45781
Total	8206.26	39
Post Hoc Tests
Multiple Comparisons
Dependent Variable:
LSD
(I) Years		Mean Difference (I-J)	Std. Error	Sig.	95% Confidence Interval
					Lower Bound	Upper Bound
20 Years	30 Years	-12.97000*	0.701114	5.69365e-20	-14.3919	-11.5481
	40 Years	-25.27000*	0.701114	7.59903e-30	-26.6919	-23.8481
	50 Years	-38.37000*	0.701114	2.93741e-36	-39.7919	-36.9481
30 Years	20 Years	12.97000*	0.701114	5.69365e-20	11.5481	14.3919
	40 Years	-12.30000*	0.701114	3.19142e-19	-13.7219	-10.8781
	50 Years	-25.40000*	0.701114	6.34788e-30	-26.8219	-23.9781
40 Years	20 Years	25.27000*	0.701114	7.59903e-30	23.8481	26.6919
	30 Years	12.30000*	0.701114	3.19142e-19	10.8781	13.7219
	50 Years	-13.10000*	0.701114	4.10948e-20	-14.5219	-11.6781
50 Years	20 Years	38.37000*	0.701114	2.93741e-36	36.9481	39.7919
	30 Years	25.40000*	0.701114	6.34788e-30	23.9781	26.8219
	40 Years	13.10000*	0.701114	4.10948e-20	11.6781	14.5219
*. The mean difference is significant at the 0.05 level.
Means Plots
ONEWAY wA BY Years
/STATISTICS DESCRIPTIVES
/PLOT MEANS
/MISSING ANALYSIS
/POSTHOC=LSD ALPHA(0.05).
Oneway
Notes
Output Created		21-MAR-2023 09:46:50
Comments
Input	Data	C:\Users\Muskan Computer\Downloads\drafsheebbaw.sav
	Active Dataset	DataSet9
	Filter	<none>
	Weight	<none>
	Split File	<none>
	N of Rows in Working Data File	40
Missing Value Handling	Definition of Missing	User-defined missing values are treated as missing.
	Cases Used	Statistics for each analysis are based on cases with no missing data for any variable in the analysis.
Syntax		ONEWAY wA BY Years /STATISTICS DESCRIPTIVES /PLOT MEANS /MISSING ANALYSIS /POSTHOC=LSD ALPHA(0.05).
Resources	Processor Time	00:00:00.25
	Elapsed Time	00:00:00.27
Descriptives
After Whitening
	N	Mean	Std. Deviation	Std. Error	95% Confidence Interval for Mean		Minimum	Maximum
					Lower Bound	Upper Bound
20 Years	10	320.157	3.02437	0.95639	317.993	322.321	316.67	324.61
30 Years	10	333.015	2.09988	0.66404	331.513	334.517	329.64	336.49
40 Years	10	345.815	2.31148	0.730954	344.161	347.469	343.06	351.45
50 Years	10	358.535	1.57326	0.497508	357.41	359.66	355.96	361
Total	40	339.38	14.655	2.31716	334.694	344.067	316.67	361
ANOVA
After Whitening
	Sum of Squares	df	Mean Square	F	Sig.
Between Groups	8183.6	3	2727.87	510.493	1.52763e-29
Within Groups	192.37	36	5.3436
Total	8375.97	39
Post Hoc Tests
Multiple Comparisons
Dependent Variable:	After Whitening
LSD
(I) Years		Mean Difference (I-J)	Std. Error	Sig.	95% Confidence Interval
					Lower Bound	Upper Bound
20 Years	30 Years	-12.85800*	1.03379	1.35152e-14	-14.9546	-10.7614
	40 Years	-25.65800*	1.03379	3.08611e-24	-27.7546	-23.5614
	50 Years	-38.37800*	1.03379	2.69479e-30	-40.4746	-36.2814
30 Years	20 Years	12.85800*	1.03379	1.35152e-14	10.7614	14.9546
	40 Years	-12.80000*	1.03379	1.54334e-14	-14.8966	-10.7034
	50 Years	-25.52000*	1.03379	3.70827e-24	-27.6166	-23.4234
40 Years	20 Years	25.65800*	1.03379	3.08611e-24	23.5614	27.7546
	30 Years	12.80000*	1.03379	1.54334e-14	10.7034	14.8966
	50 Years	-12.72000*	1.03379	1.85454e-14	-14.8166	-10.6234
50 Years	20 Years	38.37800*	1.03379	2.69479e-30	36.2814	40.4746
	30 Years	25.52000*	1.03379	3.70827e-24	23.4234	27.6166
	40 Years	12.72000*	1.03379	1.85454e-14	10.6234	14.8166
*. The mean difference is significant at the 0.05 level.
Means Plots
T-TEST PAIRS=Before_20years Before_30years Before_40years Before_50years WITH After_20years
After_30years After_40years After_50years (PAIRED)
/CRITERIA=CI(.9500)
/MISSING=ANALYSIS.
T-Test
Notes
Output Created		21-MAR-2023 09:47:30
Comments
Input	Data	C:\Users\Muskan Computer\Downloads\drafsheebbaw.sav
	Active Dataset	DataSet9
	Filter	<none>
	Weight	<none>
	Split File	<none>
	N of Rows in Working Data File	40
Missing Value Handling	Definition of Missing	User defined missing values are treated as missing.
	Cases Used	Statistics for each analysis are based on the cases with no missing or out-of-range data for any variable in the analysis.
Syntax		T-TEST PAIRS=Before_20years Before_30years Before_40years Before_50years WITH After_20years After_30years After_40years After_50years (PAIRED) /CRITERIA=CI(.9500) /MISSING=ANALYSIS.
Resources	Processor Time	00:00:00.02
	Elapsed Time	00:00:00.06
Paired Samples Statistics
		Mean	N	Std. Deviation	Std. Error Mean
Pair 1	Before_20years	320.33	10	1.71532	0.542433
	After_20years	320.157	10	3.02437	0.95639
Pair 2	Before_30years	333.3	10	1.31656	0.416333
	After_30years	333.015	10	2.09988	0.66404
Pair 3	Before_40years	345.6	10	2.10449	0.665499
	After_40years	345.815	10	2.31148	0.730954
Pair 4	Before_50years	358.7	10	0.852447	0.269568
	After_50years	358.535	10	1.57326	0.497508
Paired Samples Correlations
		N	Correlation	Sig.
Pair 1	Before_20years & After_20years	10	0.893766	0.000489291
Pair 2	Before_30years & After_30years	10	0.677811	0.0312509
Pair 3	Before_40years & After_40years	10	0.0441293	0.903655
Pair 4	Before_50years & After_50years	10	0.210521	0.559359
Paired Samples Test
		Paired Differences					t	df	Sig. (2-tailed)
		Mean	Std. Deviation	Std. Error Mean	95% Confidence Interval of the Difference
					Lower	Upper
Pair 1	Before_20years - After_20years	0.173	1.67805	0.530645	-1.0274	1.3734	0.326018	9	0.751863
Pair 2	Before_30years - After_30years	0.285	1.54759	0.489392	-0.822083	1.39208	0.582355	9	0.574625
Pair 3	Before_40years - After_40years	-0.215	3.05655	0.966566	-2.40152	1.97152	-0.222437	9	0.82894
Pair 4	Before_50years - After_50years	0.165	1.62393	0.513531	-0.996687	1.32669	0.321305	9	0.755315
