# Supplementary material for: Role of the novel aloe vera-based titanium dioxide bleaching gel on the strength and mineral content of the human tooth enamel with respect to age
Source: PeerJ. 2024 Sep 18;12:e17779. doi: 10.7717/peerj.17779 (PMC11416088; doi:10.7717/peerj.17779)
Supplement: Supplemental Information 2 [file peerj-12-17779-s002.xlsx]

## Sheet: Sheet1
DATASET ACTIVATE DataSet6.
GLM NaK MgK PK CaK BY age b_a
/METHOD=SSTYPE(3)
/INTERCEPT=INCLUDE
/POSTHOC=age(LSD)
/PLOT=PROFILE(age*b_a) TYPE=LINE ERRORBAR=NO MEANREFERENCE=NO YAXIS=AUTO
/PRINT=DESCRIPTIVE
/CRITERIA=ALPHA(.05)
/DESIGN= age b_a age*b_a.
General Linear Model
Notes
Output Created		21-MAR-2023 09:11:56
Comments
Input	Active Dataset	DataSet6
	Filter	<none>
	Weight	<none>
	Split File	<none>
	N of Rows in Working Data File	80
Missing Value Handling	Definition of Missing	User-defined missing values are treated as missing.
	Cases Used	Statistics are based on all cases with valid data for all variables in the model.
Syntax		GLM NaK MgK PK CaK BY age b_a /METHOD=SSTYPE(3) /INTERCEPT=INCLUDE /POSTHOC=age(LSD) /PLOT=PROFILE(age*b_a) TYPE=LINE ERRORBAR=NO MEANREFERENCE=NO YAXIS=AUTO /PRINT=DESCRIPTIVE /CRITERIA=ALPHA(.05) /DESIGN= age b_a age*b_a.
Resources	Processor Time	00:00:01.42
	Elapsed Time	00:00:01.12
[DataSet6]
Between-Subjects Factors
		Value Label	N
age	1.00	20Years	20
	2.00	30Years	20
	3.00	40Years	20
	4.00	50Years	20
b_a	1.00	Before	40
	2.00	After	40
Descriptive Statistics
age			Mean	Std. Deviation	N
NaK	20Years	Before	0.194	0.0575809	10
		After	0.192	0.060148	10
		Total	0.193	0.0573172	20
	30Years	Before	0.342	0.0402216	10
		After	0.34	0.0466667	10
		Total	0.341	0.042414	20
	40Years	Before	0.71	0.0962635	10
		After	0.707	0.100117	10
		Total	0.7085	0.095602	20
	50Years	Before	0.934	0.10469	10
		After	0.929	0.0963155	10
		Total	0.9315	0.0979406	20
	Total	Before	0.545	0.306176	40
		After	0.542	0.305036	40
		Total	0.5435	0.30367	80
MgK	20Years	Before	0.176	0.0689928	10
		After	0.174	0.0605897	10
		Total	0.175	0.0632039	20
	30Years	Before	0.37	0.0298142	10
		After	0.172	0.0654557	10
		Total	0.271	0.112993	20
	40Years	Before	0.69	0.0969536	10
		After	0.684	0.0973196	10
		Total	0.687	0.0945961	20
	50Years	Before	0.974	0.0961711	10
		After	0.969	0.0854335	10
		Total	0.9715	0.088572	20
	Total	Before	0.5525	0.317642	40
		After	0.49975	0.354433	40
		Total	0.526125	0.335455	80
PK	20Years	Before	13.112	1.15325	10
		After	12.801	1.19814	10
		Total	12.9565	1.15561	20
	30Years	Before	15.193	2.08051	10
		After	14.792	2.47477	10
		Total	14.9925	2.23467	20
	40Years	Before	17.532	1.50322	10
		After	17.22	2.57916	10
		Total	17.376	2.06082	20
	50Years	Before	19.791	1.49849	10
		After	19.44	2.16253	10
		Total	19.6155	1.81969	20
	Total	Before	16.407	2.96108	40
		After	16.0633	3.2816	40
		Total	16.2351	3.11042	80
CaK	20Years	Before	25.011	3.84024	10
		After	24.645	4.38	10
		Total	24.828	4.01351	20
	30Years	Before	27.133	1.97418	10
		After	26.894	2.30629	10
		Total	27.0135	2.09301	20
	40Years	Before	30.233	1.88475	10
		After	29.906	2.04158	10
		Total	30.0695	1.91967	20
	50Years	Before	33.983	1.82482	10
		After	33.748	1.72584	10
		Total	33.8655	1.73285	20
	Total	Before	29.09	4.19677	40
		After	28.7982	4.38786	40
		Total	28.9441	4.26864	80
Multivariate Testsa
Effect		Value	F	Hypothesis df	Error df	Sig.
Intercept	Pillai's Trace	0.995523	3836.045b	4	69	3.20882e-80
	Wilks' Lambda	0.00447669	3836.045b	4	69	3.20882e-80
	Hotelling's Trace	222.379	3836.045b	4	69	3.20882e-80
	Roy's Largest Root	222.379	3836.045b	4	69	3.20882e-80
age	Pillai's Trace	1.41059	15.753	12	213	1.31957e-23
	Wilks' Lambda	0.0250286	46.1733	12	182.848	6.95607e-49
	Hotelling's Trace	22.175	125.043	12	203	9.39518e-87
	Roy's Largest Root	21.4223	380.246c	4	71	3.92525e-47
b_a	Pillai's Trace	0.422029	12.596b	4	69	9.5009e-08
	Wilks' Lambda	0.577971	12.596b	4	69	9.5009e-08
	Hotelling's Trace	0.730191	12.596b	4	69	9.5009e-08
	Roy's Largest Root	0.730191	12.596b	4	69	9.5009e-08
age * b_a	Pillai's Trace	0.670362	5.10763	12	213	1.73767e-07
	Wilks' Lambda	0.329748	7.93765	12	182.848	7.35432e-12
	Hotelling's Trace	2.03229	11.4599	12	203	1.89596e-17
	Roy's Largest Root	2.03213	36.070c	4	71	1.96014e-16
a. Design: Intercept + age + b_a + age * b_a
b. Exact statistic
c. The statistic is an upper bound on F that yields a lower bound on the significance level.
Tests of Between-Subjects Effects
Source		Type III Sum of Squares	df	Mean Square	F	Sig.
Corrected Model	NaK	6.833a	7	0.976103	155.382	7.95701e-41
	MgK	8.449b	7	1.20696	196.96	2.59275e-44
	PK	502.831c	7	71.833	19.7803	1.62535e-14
	CaK	924.890d	7	132.127	18.4867	7.4801e-14
Intercept	NaK	23.6314	1	23.6314	3761.79	6.74691e-64
	MgK	22.1446	1	22.1446	3613.72	2.78664e-63
	PK	21086.3	1	21086.3	5806.45	1.396e-70
	CaK	67021	1	67021	9377.32	5.28353e-78
age	NaK	6.83251	3	2.2775	362.548	2.34347e-43
	MgK	8.25234	3	2.75078	448.893	1.66043e-46
	PK	500.441	3	166.814	45.9347	1.06053e-16
	CaK	923.124	3	307.708	43.0533	4.77075e-16
b_a	NaK	0.00018	1	0.00018	0.0286535	0.866056
	MgK	0.0556513	1	0.0556513	9.08159	0.00356267
	PK	2.36328	1	2.36328	0.650766	0.422496
	CaK	1.70236	1	1.70236	0.238188	0.627001
age * b_a	NaK	3e-05	3	1e-05	0.00159186	0.999911
	MgK	0.140694	3	0.0468979	7.65316	0.000164726
	PK	0.0270538	3	0.00901792	0.00248322	0.999828
	CaK	0.0637938	3	0.0212646	0.00297526	0.999774
Error	NaK	0.4523	72	0.00628194
	MgK	0.44121	72	0.00612792
	PK	261.471	72	3.63154
	CaK	514.594	72	7.14713
Total	NaK	30.9164	80
	MgK	31.0345	80
	PK	21850.6	80
	CaK	68460.5	80
Corrected Total	NaK	7.28502	79
	MgK	8.8899	79
	PK	764.302	79
	CaK	1439.48	79
a. R Squared = .938 (Adjusted R Squared = .932)
b. R Squared = .950 (Adjusted R Squared = .946)
c. R Squared = .658 (Adjusted R Squared = .625)
d. R Squared = .643 (Adjusted R Squared = .608)
Post Hoc Tests
age
Multiple Comparisons
LSD
Dependent Variable			Mean Difference (I-J)	Std. Error	Sig.	95% Confidence Interval
						Lower Bound	Upper Bound
NaK	20Years	30Years	-.1480*	0.0250638	1.06908e-07	-0.197964	-0.0980362
		40Years	-.5155*	0.0250638	7.2842e-32	-0.565464	-0.465536
		50Years	-.7385*	0.0250638	6.56221e-42	-0.788464	-0.688536
	30Years	20Years	.1480*	0.0250638	1.06908e-07	0.0980362	0.197964
		40Years	-.3675*	0.0250638	2.5897e-23	-0.417464	-0.317536
		50Years	-.5905*	0.0250638	1.4393e-35	-0.640464	-0.540536
	40Years	20Years	.5155*	0.0250638	7.2842e-32	0.465536	0.565464
		30Years	.3675*	0.0250638	2.5897e-23	0.317536	0.417464
		50Years	-.2230*	0.0250638	3.24413e-13	-0.272964	-0.173036
	50Years	20Years	.7385*	0.0250638	6.56221e-42	0.688536	0.788464
		30Years	.5905*	0.0250638	1.4393e-35	0.540536	0.640464
		40Years	.2230*	0.0250638	3.24413e-13	0.173036	0.272964
MgK	20Years	30Years	-.0960*	0.0247546	0.000230445	-0.145347	-0.0466525
		40Years	-.5120*	0.0247546	5.15572e-32	-0.561347	-0.462653
		50Years	-.7965*	0.0247546	1.80564e-44	-0.845847	-0.747153
	30Years	20Years	.0960*	0.0247546	0.000230445	0.0466525	0.145347
		40Years	-.4160*	0.0247546	1.26337e-26	-0.465347	-0.366653
		50Years	-.7005*	0.0247546	9.58643e-41	-0.749847	-0.651153
	40Years	20Years	.5120*	0.0247546	5.15572e-32	0.462653	0.561347
		30Years	.4160*	0.0247546	1.26337e-26	0.366653	0.465347
		50Years	-.2845*	0.0247546	5.94174e-18	-0.333847	-0.235153
	50Years	20Years	.7965*	0.0247546	1.80564e-44	0.747153	0.845847
		30Years	.7005*	0.0247546	9.58643e-41	0.651153	0.749847
		40Years	.2845*	0.0247546	5.94174e-18	0.235153	0.333847
PK	20Years	30Years	-2.0360*	0.602623	0.00117898	-3.23731	-0.834694
		40Years	-4.4195*	0.602623	2.66767e-10	-5.62081	-3.21819
		50Years	-6.6590*	0.602623	3.66279e-17	-7.86031	-5.45769
	30Years	20Years	2.0360*	0.602623	0.00117898	0.834694	3.23731
		40Years	-2.3835*	0.602623	0.000177086	-3.58481	-1.18219
		50Years	-4.6230*	0.602623	6.28506e-11	-5.82431	-3.42169
	40Years	20Years	4.4195*	0.602623	2.66767e-10	3.21819	5.62081
		30Years	2.3835*	0.602623	0.000177086	1.18219	3.58481
		50Years	-2.2395*	0.602623	0.000396605	-3.44081	-1.03819
	50Years	20Years	6.6590*	0.602623	3.66279e-17	5.45769	7.86031
		30Years	4.6230*	0.602623	6.28506e-11	3.42169	5.82431
		40Years	2.2395*	0.602623	0.000396605	1.03819	3.44081
CaK	20Years	30Years	-2.1855*	0.845407	0.0117589	-3.87079	-0.500212
		40Years	-5.2415*	0.845407	3.17704e-08	-6.92679	-3.55621
		50Years	-9.0375*	0.845407	1.6306e-16	-10.7228	-7.35221
	30Years	20Years	2.1855*	0.845407	0.0117589	0.500212	3.87079
		40Years	-3.0560*	0.845407	0.000553649	-4.74129	-1.37071
		50Years	-6.8520*	0.845407	9.76501e-12	-8.53729	-5.16671
	40Years	20Years	5.2415*	0.845407	3.17704e-08	3.55621	6.92679
		30Years	3.0560*	0.845407	0.000553649	1.37071	4.74129
		50Years	-3.7960*	0.845407	2.64882e-05	-5.48129	-2.11071
	50Years	20Years	9.0375*	0.845407	1.6306e-16	7.35221	10.7228
		30Years	6.8520*	0.845407	9.76501e-12	5.16671	8.53729
		40Years	3.7960*	0.845407	2.64882e-05	2.11071	5.48129
Based on observed means. The error term is Mean Square(Error) = 7.147.
*. The mean difference is significant at the .05 level.
Profile Plots
NaK
MgK
PK
CaK
DATASET ACTIVATE DataSet7.
T-TEST PAIRS=NaK_b20years MgK_b20years PK_b20years CaK_b20years NaK_b30years MgK_b30years
PK_b30years CaK_b30years NaK_b40years MgK_b40years PK_b40years CaK_b40years NaK_b50years
MgK_b50years PK_b50years CaK_b50years WITH NaK_a20years MgK_a20years PK_a20years CaK_a20years
NaK_a30years MgK_a30years PK_a30years CaK_a30years NaK_a40years MgK_a40years PK_a40years
CaK_a40years NaK_a50years MgK_a50years PK_a50years CaK_a50years (PAIRED)
/CRITERIA=CI(.9500)
/MISSING=ANALYSIS.
T-Test
Notes
Output Created		21-MAR-2023 09:12:19
Comments
Input	Data	C:\Users\Muskan Computer\Downloads\DRafsheenRevised.sav
	Active Dataset	DataSet7
	Filter	<none>
	Weight	<none>
	Split File	<none>
	N of Rows in Working Data File	10
Missing Value Handling	Definition of Missing	User defined missing values are treated as missing.
	Cases Used	Statistics for each analysis are based on the cases with no missing or out-of-range data for any variable in the analysis.
Syntax		T-TEST PAIRS=NaK_b20years MgK_b20years PK_b20years CaK_b20years NaK_b30years MgK_b30years PK_b30years CaK_b30years NaK_b40years MgK_b40years PK_b40years CaK_b40years NaK_b50years MgK_b50years PK_b50years CaK_b50years WITH NaK_a20years MgK_a20years PK_a20years CaK_a20years NaK_a30years MgK_a30years PK_a30years CaK_a30years NaK_a40years MgK_a40years PK_a40years CaK_a40years NaK_a50years MgK_a50year…
Resources	Processor Time	00:00:00.02
	Elapsed Time	00:00:00.09
[DataSet7] C:\Users\Muskan Computer\Downloads\DRafsheenRevised.sav
Paired Samples Statistics
		Mean	N	Std. Deviation	Std. Error Mean
Pair 1	NaK _b20years	0.194	10	0.0575809	0.0182087
	NaK _a20years	0.192	10	0.060148	0.0190205
Pair 2	MgK _b20years	0.176	10	0.0689928	0.0218174
	MgK _a20years	0.174	10	0.0605897	0.0191601
Pair 3	PK _b20years	13.112	10	1.15325	0.364691
	PK _a20years	12.801	10	1.19814	0.378886
Pair 4	CaK _b20years	25.011	10	3.84024	1.21439
	CaK _a20years	24.645	10	4.38	1.38508
Pair 5	NaK _b30years	0.342	10	0.0402216	0.0127192
	NaK _a30years	0.34	10	0.0466667	0.0147573
Pair 6	MgK _b30years	0.37	10	0.0298142	0.00942809
	MgK _a30years	0.366	10	0.033731	0.0106667
Pair 7	PK _b30years	15.193	10	2.08051	0.657914
	PK _a30years	14.792	10	2.47477	0.782592
Pair 8	CaK _b30years	27.133	10	1.97418	0.62429
	CaK _a30years	26.894	10	2.30629	0.729314
Pair 9	NaK _b40years	0.71	10	0.0962635	0.0304412
	NaK _a40years	0.707	10	0.100117	0.0316596
Pair 10	MgK _b40years	0.69	10	0.0969536	0.0306594
	MgK _a40years	0.684	10	0.0973196	0.0307752
Pair 11	PK _b40years	17.532	10	1.50322	0.475361
	PK _a40years	17.22	10	2.57916	0.815602
Pair 12	CaK _b40years	30.233	10	1.88475	0.596009
	CaK _a40years	29.906	10	2.04158	0.645604
Pair 13	NaK _b50years	0.934	10	0.10469	0.0331059
	NaK _a50years	0.929	10	0.0963155	0.0304576
Pair 14	MgK _b50years	0.974	10	0.0961711	0.030412
	MgK _a50years	0.969	10	0.0854335	0.0270165
Pair 15	PK _b50years	19.791	10	1.49849	0.473865
	PK _a50years	19.44	10	2.16253	0.683852
Pair 16	CaK _b50years	33.983	10	1.82482	0.577058
	CaK _a50years	33.748	10	1.72584	0.545759
Paired Samples Correlations
		N	Correlation	Sig.
Pair 1	NaK _b20years & NaK _a20years	10	0.963095	7.76175e-06
Pair 2	MgK _b20years & MgK _a20years	10	0.974423	1.81533e-06
Pair 3	PK _b20years & PK _a20years	10	0.842586	0.00221138
Pair 4	CaK _b20years & CaK _a20years	10	0.922487	0.000143712
Pair 5	NaK _b30years & NaK _a30years	10	0.947134	3.20534e-05
Pair 6	MgK _b30years & MgK _a30years	10	0.928078	0.000107263
Pair 7	PK _b30years & PK _a30years	10	0.76381	0.0101233
Pair 8	CaK _b30years & CaK _a30years	10	0.700656	0.0240165
Pair 9	NaK _b40years & NaK _a40years	10	0.986878	1.27686e-07
Pair 10	MgK _b40years & MgK _a40years	10	0.989173	5.93348e-08
Pair 11	PK _b40years & PK _a40years	10	0.836087	0.0025784
Pair 12	CaK _b40years & CaK _a40years	10	0.744619	0.013491
Pair 13	NaK _b50years & NaK _a50years	10	0.991081	2.73905e-08
Pair 14	MgK _b50years & MgK _a50years	10	0.987746	9.72182e-08
Pair 15	PK _b50years & PK _a50years	10	0.711097	0.0211311
Pair 16	CaK _b50years & CaK _a50years	10	0.665033	0.0358816
Paired Samples Test
		Paired Differences					t	df	Sig. (2-tailed)
		Mean	Std. Deviation	Std. Error Mean	95% Confidence Interval of the Difference
					Lower	Upper
Pair 1	NaK _b20years - NaK _a20years	0.002	0.0161933	0.00512076	-0.00958397	0.013584	0.390567	9	0.705201
Pair 2	MgK _b20years - MgK _a20years	0.002	0.0168655	0.00533333	-0.0100648	0.0140648	0.375	9	0.716345
Pair 3	PK _b20years - PK _a20years	0.311	0.661084	0.209053	-0.161911	0.783911	1.48766	9	0.171015
Pair 4	CaK _b20years - CaK _a20years	0.366	1.70262	0.538416	-0.851981	1.58398	0.679772	9	0.513752
Pair 5	NaK _b30years - NaK _a30years	0.002	0.0154919	0.00489898	-0.00908226	0.0130823	0.408248	9	0.692633
Pair 6	MgK _b30years - MgK _a30years	0.004	0.0126491	0.004	-0.00504863	0.0130486	1	9	0.343436
Pair 7	PK _b30years - PK _a30years	0.401	1.60861	0.508688	-0.749732	1.55173	0.788303	9	0.450783
Pair 8	CaK _b30years - CaK _a30years	0.239	1.68409	0.532555	-0.965722	1.44372	0.44878	9	0.664201
Pair 9	NaK _b40years - NaK _a40years	0.003	0.0163639	0.00517472	-0.00870604	0.014706	0.579741	9	0.576312
Pair 10	MgK _b40years - MgK _a40years	0.006	0.0142984	0.00452155	-0.00422846	0.0162285	1.32698	9	0.217195
Pair 11	PK _b40years - PK _a40years	0.312	1.55841	0.492812	-0.802819	1.42682	0.633101	9	0.542418
Pair 12	CaK _b40years - CaK _a40years	0.327	1.41065	0.446087	-0.682118	1.33612	0.733041	9	0.482189
Pair 13	NaK _b50years - NaK _a50years	0.005	0.0158114	0.005	-0.00631079	0.0163108	1	9	0.343436
Pair 14	MgK _b50years - MgK _a50years	0.005	0.0177951	0.00562731	-0.00772987	0.0177299	0.888523	9	0.397385
Pair 15	PK _b50years - PK _a50years	0.351	1.52097	0.480972	-0.737035	1.43903	0.729772	9	0.48409
Pair 16	CaK _b50years - CaK _a50years	0.235	1.4559	0.460397	-0.806489	1.27649	0.51043	9	0.622033
