# Supplementary material for: Role of the novel aloe vera-based titanium dioxide bleaching gel on the strength and mineral content of the human tooth enamel with respect to age
Source: PeerJ. 2024 Sep 18;12:e17779. doi: 10.7717/peerj.17779 (PMC11416088; doi:10.7717/peerj.17779)
Supplement: Supplemental Information 3 [file peerj-12-17779-s003.csv]

0	0
0.005	0
0.01	0
0.015	0
0.02	0
0.025	0
0.03	0
0.035	0
0.04	0
0.045	0
0.05	1
0.055	2
0.06	9
0.065	12
0.07	14
0.075	34
0.08	29
0.085	33
0.09	28
0.095	31
0.1	35
0.105	23
0.11	24
0.115	49
0.12	37
0.125	44
0.13	48
0.135	48
0.14	63
0.145	58
0.15	65
0.155	74
0.16	83
0.165	94
0.17	96
0.175	124
0.18	115
0.185	129
0.19	110
0.195	121
0.2	126
0.205	145
0.21	130
0.215	135
0.22	171
0.225	127
0.23	152
0.235	131
0.24	144
0.245	157
0.25	176
0.255	196
0.26	206
0.265	215
0.27	226
0.275	217
0.28	240
0.285	240
0.29	240
0.295	209
0.3	254
0.305	232
0.31	270
0.315	273
0.32	285
0.325	289
0.33	265
0.335	319
0.34	305
0.345	308
0.35	329
0.355	333
0.36	362
0.365	317
0.37	368
0.375	381
0.38	384
0.385	387
0.39	496
0.395	470
0.4	442
0.405	483
0.41	522
0.415	476
0.42	470
0.425	459
0.43	467
0.435	443
0.44	485
0.445	473
0.45	462
0.455	487
0.46	481
0.465	528
0.47	560
0.475	510
0.48	463
0.485	458
0.49	460
0.495	438
0.5	467
0.505	495
0.51	562
0.515	624
0.52	753
0.525	880
0.53	900
0.535	1051
0.54	1101
0.545	1087
0.55	1051
0.555	994
0.56	891
0.565	715
0.57	612
0.575	435
0.58	353
0.585	248
0.59	183
0.595	130
0.6	97
0.605	74
0.61	51
0.615	38
0.62	39
0.625	26
0.63	26
0.635	29
0.64	31
0.645	54
0.65	42
0.655	29
0.66	32
0.665	30
0.67	39
0.675	37
0.68	37
0.685	47
0.69	42
0.695	42
0.7	35
0.705	37
0.71	33
0.715	48
0.72	46
0.725	49
0.73	39
0.735	44
0.74	57
0.745	45
0.75	47
0.755	43
0.76	38
0.765	47
0.77	52
0.775	31
0.78	46
0.785	47
0.79	49
0.795	34
0.8	42
0.805	41
0.81	60
0.815	56
0.82	38
0.825	37
0.83	51
0.835	43
0.84	60
0.845	49
0.85	62
0.855	54
0.86	65
0.865	58
0.87	54
0.875	54
0.88	56
0.885	56
0.89	46
0.895	63
0.9	63
0.905	52
0.91	57
0.915	48
0.92	62
0.925	61
0.93	53
0.935	52
0.94	41
0.945	61
0.95	58
0.955	53
0.96	59
0.965	48
0.97	58
0.975	56
0.98	53
0.985	57
0.99	52
0.995	56
1	51
1.005	66
1.01	64
1.015	58
1.02	61
1.025	55
1.03	56
1.035	57
1.04	48
1.045	72
1.05	70
1.055	68
1.06	64
1.065	70
1.07	73
1.075	70
1.08	63
1.085	52
1.09	71
1.095	57
1.1	62
1.105	70
1.11	64
1.115	62
1.12	61
1.125	67
1.13	81
1.135	67
1.14	73
1.145	72
1.15	67
1.155	85
1.16	79
1.165	61
1.17	67
1.175	65
1.18	70
1.185	69
1.19	84
1.195	69
1.2	80
1.205	70
1.21	63
1.215	73
1.22	67
1.225	82
1.23	71
1.235	69
1.24	77
1.245	81
1.25	64
1.255	59
1.26	64
1.265	59
1.27	80
1.275	80
1.28	78
1.285	69
1.29	88
1.295	92
1.3	69
1.305	87
1.31	83
1.315	77
1.32	69
1.325	101
1.33	87
1.335	72
1.34	58
1.345	73
1.35	71
1.355	84
1.36	88
1.365	80
1.37	81
1.375	85
1.38	89
1.385	86
1.39	78
1.395	78
1.4	83
1.405	91
1.41	79
1.415	100
1.42	111
1.425	84
1.43	92
1.435	77
1.44	73
1.445	69
1.45	84
1.455	90
1.46	90
1.465	98
1.47	106
1.475	96
1.48	97
1.485	109
1.49	97
1.495	95
1.5	111
1.505	108
1.51	95
1.515	95
1.52	98
1.525	114
1.53	96
1.535	109
1.54	113
1.545	110
1.55	113
1.555	101
1.56	94
1.565	112
1.57	81
1.575	103
1.58	100
1.585	87
1.59	101
1.595	100
1.6	86
1.605	95
1.61	91
1.615	69
1.62	84
1.625	93
1.63	101
1.635	92
1.64	79
1.645	77
1.65	94
1.655	96
1.66	94
1.665	91
1.67	87
1.675	104
1.68	106
1.685	118
1.69	88
1.695	97
1.7	99
1.705	89
1.71	108
1.715	119
1.72	102
1.725	97
1.73	129
1.735	95
1.74	117
1.745	110
1.75	98
1.755	107
1.76	104
1.765	107
1.77	126
1.775	110
1.78	104
1.785	106
1.79	122
1.795	109
1.8	120
1.805	118
1.81	114
1.815	109
1.82	110
1.825	104
1.83	83
1.835	86
1.84	96
1.845	83
1.85	89
1.855	87
1.86	85
1.865	90
1.87	96
1.875	81
1.88	73
1.885	96
1.89	67
1.895	72
1.9	75
1.905	90
1.91	81
1.915	67
1.92	67
1.925	65
1.93	78
1.935	73
1.94	80
1.945	78
1.95	73
1.955	72
1.96	73
1.965	86
1.97	91
1.975	79
1.98	76
1.985	79
1.99	72
1.995	82
2	73
2.005	87
2.01	68
2.015	86
2.02	87
2.025	124
2.03	91
2.035	87
2.04	110
2.045	115
2.05	104
2.055	88
2.06	80
2.065	101
2.07	98
2.075	92
2.08	91
2.085	100
2.09	92
2.095	91
2.1	76
2.105	70
2.11	67
2.115	70
2.12	83
2.125	81
2.13	73
2.135	75
2.14	82
2.145	98
2.15	73
2.155	94
2.16	67
2.165	82
2.17	63
2.175	78
2.18	71
2.185	100
2.19	78
2.195	81
2.2	72
2.205	75
2.21	80
2.215	91
2.22	71
2.225	75
2.23	78
2.235	78
2.24	70
2.245	68
2.25	86
2.255	83
2.26	81
2.265	70
2.27	86
2.275	75
2.28	69
2.285	77
2.29	72
2.295	67
2.3	61
2.305	71
2.31	71
2.315	91
2.32	71
2.325	73
2.33	85
2.335	59
2.34	61
2.345	88
2.35	76
2.355	69
2.36	72
2.365	63
2.37	70
2.375	71
2.38	74
2.385	90
2.39	94
2.395	79
2.4	73
2.405	60
2.41	65
2.415	65
2.42	67
2.425	56
2.43	52
2.435	66
2.44	76
2.445	89
2.45	83
2.455	59
2.46	66
2.465	73
2.47	64
2.475	56
2.48	59
2.485	71
2.49	50
2.495	62
2.5	71
2.505	73
2.51	53
2.515	64
2.52	68
2.525	61
2.53	51
2.535	64
2.54	91
2.545	68
2.55	68
2.555	60
2.56	70
2.565	79
2.57	74
2.575	61
2.58	56
2.585	67
2.59	65
2.595	73
2.6	59
2.605	70
2.61	58
2.615	77
2.62	69
2.625	62
2.63	58
2.635	60
2.64	77
2.645	67
2.65	68
2.655	72
2.66	65
2.665	68
2.67	61
2.675	55
2.68	61
2.685	68
2.69	62
2.695	60
2.7	65
2.705	67
2.71	76
2.715	79
2.72	79
2.725	51
2.73	91
2.735	72
2.74	82
2.745	72
2.75	82
2.755	75
2.76	101
2.765	82
2.77	92
2.775	92
2.78	102
2.785	90
2.79	78
2.795	87
2.8	100
2.805	97
2.81	103
2.815	95
2.82	83
2.825	67
2.83	64
2.835	92
2.84	87
2.845	72
2.85	64
2.855	78
2.86	95
2.865	72
2.87	67
2.875	71
2.88	70
2.885	56
2.89	56
2.895	64
2.9	54
2.905	76
2.91	48
2.915	64
2.92	65
2.925	63
2.93	50
2.935	61
2.94	74
2.945	62
2.95	51
2.955	74
2.96	63
2.965	61
2.97	68
2.975	54
2.98	51
2.985	60
2.99	65
2.995	68
3	68
3.005	61
3.01	59
3.015	55
3.02	60
3.025	66
3.03	77
3.035	55
3.04	50
3.045	53
3.05	54
3.055	53
3.06	58
3.065	57
3.07	60
3.075	51
3.08	63
3.085	66
3.09	57
3.095	64
3.1	46
3.105	61
3.11	55
3.115	57
3.12	56
3.125	71
3.13	51
3.135	66
3.14	55
3.145	61
3.15	64
3.155	52
3.16	63
3.165	47
3.17	64
3.175	65
3.18	57
3.185	58
3.19	63
3.195	71
3.2	78
3.205	54
3.21	60
3.215	61
3.22	65
3.225	60
3.23	53
3.235	47
3.24	47
3.245	58
3.25	63
3.255	59
3.26	60
3.265	61
3.27	53
3.275	48
3.28	61
3.285	67
3.29	72
3.295	58
3.3	61
3.305	62
3.31	66
3.315	60
3.32	81
3.325	72
3.33	66
3.335	83
3.34	72
3.345	65
3.35	86
3.355	77
3.36	70
3.365	60
3.37	60
3.375	67
3.38	72
3.385	50
3.39	58
3.395	63
3.4	62
3.405	44
3.41	52
3.415	45
3.42	59
3.425	54
3.43	51
3.435	56
3.44	51
3.445	47
3.45	48
3.455	54
3.46	53
3.465	67
3.47	57
3.475	65
3.48	60
3.485	56
3.49	57
3.495	43
3.5	62
3.505	54
3.51	53
3.515	54
3.52	61
3.525	43
3.53	46
3.535	45
3.54	51
3.545	55
3.55	52
3.555	54
3.56	50
3.565	50
3.57	59
3.575	54
3.58	64
3.585	47
3.59	41
3.595	54
3.6	57
3.605	53
3.61	58
3.615	48
3.62	68
3.625	64
3.63	81
3.635	55
3.64	58
3.645	60
3.65	48
3.655	53
3.66	59
3.665	44
3.67	68
3.675	53
3.68	49
3.685	64
3.69	70
3.695	49
3.7	71
3.705	66
3.71	63
3.715	55
3.72	49
3.725	45
3.73	57
3.735	60
3.74	55
3.745	55
3.75	45
3.755	51
3.76	46
3.765	46
3.77	61
3.775	54
3.78	69
3.785	61
3.79	52
3.795	51
3.8	67
3.805	55
3.81	47
3.815	60
3.82	62
3.825	61
3.83	45
3.835	51
3.84	60
3.845	58
3.85	40
3.855	60
3.86	51
3.865	59
3.87	77
3.875	65
3.88	51
3.885	61
3.89	47
3.895	40
3.9	53
3.905	66
3.91	52
3.915	53
3.92	46
3.925	60
3.93	68
3.935	59
3.94	51
3.945	45
3.95	63
3.955	48
3.96	59
3.965	69
3.97	56
3.975	61
3.98	58
3.985	53
3.99	49
3.995	51
4	54
4.005	44
4.01	52
4.015	54
4.02	49
4.025	61
4.03	68
4.035	59
4.04	60
4.045	55
4.05	54
4.055	58
4.06	62
4.065	60
4.07	61
4.075	46
4.08	59
4.085	52
4.09	56
4.095	58
4.1	45
4.105	55
4.11	52
4.115	58
4.12	61
4.125	46
4.13	57
4.135	57
4.14	47
4.145	51
4.15	49
4.155	53
4.16	51
4.165	47
4.17	58
4.175	48
4.18	57
4.185	51
4.19	63
4.195	58
4.2	40
4.205	65
4.21	50
4.215	56
4.22	67
4.225	57
4.23	53
4.235	73
4.24	67
4.245	44
4.25	52
4.255	63
4.26	77
4.265	78
4.27	51
4.275	60
4.28	59
4.285	60
4.29	57
4.295	62
4.3	64
4.305	58
4.31	54
4.315	66
4.32	57
4.325	61
4.33	73
4.335	57
4.34	75
4.345	79
4.35	59
4.355	69
4.36	55
4.365	75
4.37	67
4.375	85
4.38	101
4.385	86
4.39	91
4.395	106
4.4	134
4.405	148
4.41	175
4.415	213
4.42	199
4.425	342
4.43	362
4.435	446
4.44	564
4.445	652
4.45	714
4.455	907
4.46	1066
4.465	1284
4.47	1479
4.475	1744
4.48	1859
4.485	2151
4.49	2427
4.495	2600
4.5	3026
4.505	3153
4.51	3351
4.515	3553
4.52	3683
4.525	3795
4.53	3901
4.535	3897
4.54	3994
4.545	3890
4.55	3746
4.555	3706
4.56	3354
4.565	3213
4.57	3007
4.575	2796
4.58	2609
4.585	2213
4.59	2119
4.595	1843
4.6	1532
4.605	1351
4.61	1197
4.615	1037
4.62	834
4.625	720
4.63	572
4.635	451
4.64	389
4.645	322
4.65	288
4.655	202
4.66	164
4.665	157
4.67	112
4.675	91
4.68	89
4.685	65
4.69	68
4.695	58
4.7	60
4.705	63
4.71	50
4.715	50
4.72	54
4.725	44
4.73	48
4.735	57
4.74	52
4.745	35
4.75	47
4.755	53
4.76	37
4.765	45
4.77	42
4.775	20
4.78	60
4.785	71
4.79	53
4.795	55
4.8	70
4.805	59
4.81	47
4.815	60
4.82	64
4.825	54
4.83	57
4.835	65
4.84	85
4.845	99
4.85	80
4.855	109
4.86	126
4.865	124
4.87	160
4.875	189
4.88	207
4.885	216
4.89	244
4.895	269
4.9	306
4.905	327
4.91	332
4.915	356
4.92	428
4.925	439
4.93	466
4.935	495
4.94	509
4.945	500
4.95	482
4.955	518
4.96	531
4.965	522
4.97	527
4.975	496
4.98	495
4.985	473
4.99	428
4.995	378
5	394
5.005	371
5.01	318
5.015	308
5.02	281
5.025	249
5.03	219
5.035	207
5.04	171
5.045	134
5.05	109
5.055	103
5.06	107
5.065	75
5.07	75
5.075	53
5.08	63
5.085	54
5.09	49
5.095	39
5.1	45
5.105	45
5.11	28
5.115	32
5.12	34
5.125	25
5.13	36
5.135	36
5.14	24
5.145	36
5.15	35
5.155	34
5.16	29
5.165	32
5.17	29
5.175	33
5.18	26
5.185	25
5.19	30
5.195	33
5.2	21
5.205	30
5.21	29
5.215	32
5.22	33
5.225	40
5.23	31
5.235	34
5.24	30
5.245	37
5.25	32
5.255	22
5.26	35
5.265	24
5.27	29
5.275	32
5.28	31
5.285	36
5.29	28
5.295	32
5.3	26
5.305	28
5.31	24
5.315	22
5.32	29
5.325	30
5.33	33
5.335	16
5.34	16
5.345	24
5.35	29
5.355	32
5.36	26
5.365	26
5.37	34
5.375	23
5.38	27
5.385	27
5.39	28
5.395	22
5.4	25
5.405	27
5.41	17
5.415	33
5.42	25
5.425	22
5.43	27
5.435	28
5.44	26
5.445	25
5.45	26
5.455	24
5.46	20
5.465	20
5.47	20
5.475	23
5.48	38
5.485	25
5.49	35
5.495	27
5.5	34
5.505	21
5.51	23
5.515	24
5.52	27
5.525	30
5.53	23
5.535	23
5.54	23
5.545	19
5.55	41
5.555	28
5.56	26
5.565	30
5.57	25
5.575	26
5.58	25
5.585	19
5.59	21
5.595	25
5.6	21
5.605	29
5.61	21
5.615	26
5.62	30
5.625	24
5.63	29
5.635	21
5.64	22
5.645	26
5.65	21
5.655	31
5.66	27
5.665	32
5.67	19
5.675	20
5.68	19
5.685	29
5.69	23
5.695	15
5.7	31
5.705	27
5.71	26
5.715	31
5.72	29
5.725	22
5.73	25
5.735	15
5.74	26
5.745	30
5.75	20
5.755	23
5.76	34
5.765	18
5.77	22
5.775	18
5.78	28
5.785	24
5.79	24
5.795	27
5.8	29
5.805	30
5.81	23
5.815	17
5.82	29
5.825	20
5.83	20
5.835	20
5.84	19
5.845	25
5.85	28
5.855	23
5.86	37
5.865	31
5.87	25
5.875	36
5.88	24
5.885	26
5.89	19
5.895	23
5.9	18
5.905	27
5.91	33
5.915	26
5.92	23
5.925	22
5.93	21
5.935	36
5.94	24
5.945	29
5.95	31
5.955	26
5.96	35
5.965	26
5.97	27
5.975	24
5.98	20
5.985	24
5.99	22
5.995	22
6	26
6.005	24
6.01	31
6.015	22
6.02	22
6.025	30
6.03	34
6.035	32
6.04	18
6.045	27
6.05	24
6.055	29
6.06	29
6.065	19
6.07	26
6.075	32
6.08	18
6.085	25
6.09	17
6.095	25
6.1	30
6.105	27
6.11	20
6.115	33
6.12	21
6.125	19
6.13	12
6.135	19
6.14	30
6.145	24
6.15	27
6.155	21
6.16	25
6.165	26
6.17	20
6.175	22
6.18	17
6.185	25
6.19	21
6.195	25
6.2	26
6.205	15
6.21	20
6.215	16
6.22	28
6.225	20
6.23	19
6.235	18
6.24	30
6.245	21
6.25	16
6.255	22
6.26	24
6.265	15
6.27	24
6.275	22
6.28	23
6.285	17
6.29	30
6.295	22
6.3	28
6.305	31
6.31	20
6.315	26
6.32	15
6.325	18
6.33	28
6.335	39
6.34	25
6.345	30
6.35	24
6.355	23
6.36	31
6.365	23
6.37	26
6.375	32
6.38	32
6.385	23
6.39	17
6.395	26
6.4	23
6.405	26
6.41	27
6.415	32
6.42	32
6.425	31
6.43	36
6.435	34
6.44	25
6.445	25
6.45	28
6.455	36
6.46	21
6.465	31
6.47	29
6.475	22
6.48	35
6.485	21
6.49	28
6.495	26
6.5	28
6.505	29
6.51	27
6.515	19
6.52	27
6.525	18
6.53	18
6.535	12
6.54	15
6.545	27
6.55	16
6.555	20
6.56	22
6.565	30
6.57	24
6.575	25
6.58	22
6.585	12
6.59	20
6.595	20
6.6	16
6.605	29
6.61	20
6.615	33
6.62	24
6.625	29
6.63	26
6.635	20
6.64	18
6.645	23
6.65	27
6.655	19
6.66	17
6.665	27
6.67	24
6.675	23
6.68	23
6.685	17
6.69	27
6.695	18
6.7	21
6.705	21
6.71	24
6.715	25
6.72	25
6.725	20
6.73	26
6.735	19
6.74	27
6.745	24
6.75	23
6.755	19
6.76	19
6.765	16
6.77	34
6.775	19
6.78	22
6.785	17
6.79	30
6.795	18
6.8	23
6.805	22
6.81	21
6.815	28
6.82	20
6.825	29
6.83	14
6.835	35
6.84	20
6.845	19
6.85	27
6.855	19
6.86	18
6.865	21
6.87	12
6.875	21
6.88	17
6.885	18
6.89	17
6.895	20
6.9	21
6.905	17
6.91	29
6.915	12
6.92	27
6.925	17
6.93	16
6.935	20
6.94	17
6.945	20
6.95	22
6.955	19
6.96	20
6.965	17
6.97	20
6.975	16
6.98	18
6.985	18
6.99	29
6.995	22
7	19
7.005	23
7.01	20
7.015	14
7.02	22
7.025	16
7.03	19
7.035	16
7.04	16
7.045	24
7.05	23
7.055	15
7.06	18
7.065	23
7.07	24
7.075	19
7.08	14
7.085	18
7.09	16
7.095	26
7.1	22
7.105	19
7.11	19
7.115	22
7.12	24
7.125	17
7.13	28
7.135	20
7.14	24
7.145	26
7.15	23
7.155	17
7.16	15
7.165	24
7.17	22
7.175	16
7.18	13
7.185	19
7.19	27
7.195	11
7.2	20
7.205	26
7.21	20
7.215	24
7.22	21
7.225	22
7.23	19
7.235	23
7.24	26
7.245	14
7.25	22
7.255	18
7.26	13
7.265	20
7.27	23
7.275	20
7.28	11
7.285	16
7.29	28
7.295	25
7.3	16
7.305	14
7.31	16
7.315	16
7.32	13
7.325	14
7.33	19
7.335	24
7.34	19
7.345	23
7.35	16
7.355	22
7.36	26
7.365	12
7.37	12
7.375	22
7.38	13
7.385	16
7.39	22
7.395	17
7.4	16
7.405	19
7.41	14
7.415	17
7.42	28
7.425	20
7.43	25
7.435	24
7.44	20
7.445	21
7.45	20
7.455	27
7.46	20
7.465	12
7.47	18
7.475	24
7.48	23
7.485	24
7.49	27
7.495	30
7.5	21
7.505	20
7.51	31
7.515	21
7.52	26
7.525	23
7.53	34
7.535	15
7.54	32
7.545	22
7.55	25
7.555	19
7.56	17
7.565	24
7.57	24
7.575	24
7.58	20
7.585	17
7.59	11
7.595	15
7.6	23
7.605	23
7.61	25
7.615	18
7.62	13
7.625	18
7.63	15
7.635	20
7.64	23
7.645	20
7.65	24
7.655	19
7.66	22
7.665	25
7.67	21
7.675	17
7.68	11
7.685	12
7.69	19
7.695	23
7.7	19
7.705	25
7.71	14
7.715	20
7.72	20
7.725	16
7.73	19
7.735	16
7.74	16
7.745	16
7.75	20
7.755	17
7.76	15
7.765	18
7.77	19
7.775	15
7.78	18
7.785	13
7.79	15
7.795	20
7.8	18
7.805	21
7.81	19
7.815	23
7.82	19
7.825	15
7.83	19
7.835	20
7.84	18
7.845	27
7.85	18
7.855	19
7.86	15
7.865	8
7.87	24
7.875	19
7.88	18
7.885	18
7.89	17
7.895	24
7.9	14
7.905	18
7.91	13
7.915	15
7.92	20
7.925	17
7.93	21
7.935	12
7.94	8
7.945	13
7.95	19
7.955	21
7.96	11
7.965	24
7.97	24
7.975	20
7.98	16
7.985	22
7.99	20
7.995	13
8	27
8.005	21
8.01	23
8.015	19
8.02	12
8.025	28
8.03	22
8.035	28
8.04	15
8.045	21
8.05	26
8.055	13
8.06	18
8.065	16
8.07	23
8.075	20
8.08	21
8.085	22
8.09	29
8.095	21
8.1	18
8.105	20
8.11	23
8.115	32
8.12	17
8.125	27
8.13	22
8.135	19
8.14	21
8.145	22
8.15	23
8.155	18
8.16	21
8.165	27
8.17	15
8.175	18
8.18	19
8.185	29
8.19	17
8.195	12
8.2	18
8.205	17
8.21	17
8.215	16
8.22	16
8.225	19
8.23	23
8.235	8
8.24	12
8.245	17
8.25	12
8.255	13
8.26	13
8.265	21
8.27	12
8.275	25
8.28	11
8.285	19
8.29	19
8.295	18
8.3	20
8.305	13
8.31	16
8.315	6
8.32	29
8.325	17
8.33	17
8.335	21
8.34	17
8.345	11
8.35	22
8.355	14
8.36	10
8.365	20
8.37	16
8.375	13
8.38	14
8.385	15
8.39	22
8.395	16
8.4	17
8.405	14
8.41	20
8.415	19
8.42	20
8.425	14
8.43	12
8.435	11
8.44	15
8.445	18
8.45	21
8.455	16
8.46	15
8.465	15
8.47	19
8.475	14
8.48	13
8.485	18
8.49	15
8.495	10
8.5	19
8.505	7
8.51	7
8.515	13
8.52	16
8.525	15
8.53	18
8.535	18
8.54	15
8.545	12
8.55	17
8.555	19
8.56	14
8.565	20
8.57	22
8.575	9
8.58	8
8.585	17
8.59	12
8.595	16
8.6	12
8.605	18
8.61	13
8.615	17
8.62	16
8.625	13
8.63	17
8.635	13
8.64	20
8.645	20
8.65	4
8.655	21
8.66	14
8.665	13
8.67	8
8.675	15
8.68	14
8.685	21
8.69	16
8.695	11
8.7	11
8.705	20
8.71	18
8.715	9
8.72	12
8.725	18
8.73	16
8.735	7
8.74	15
8.745	20
8.75	15
8.755	17
8.76	11
8.765	8
8.77	16
8.775	18
8.78	19
8.785	12
8.79	13
8.795	19
8.8	15
8.805	7
8.81	14
8.815	17
8.82	14
8.825	18
8.83	19
8.835	18
8.84	15
8.845	14
8.85	17
8.855	14
8.86	11
8.865	15
8.87	11
8.875	9
8.88	13
8.885	9
8.89	20
8.895	11
8.9	17
8.905	12
8.91	16
8.915	21
8.92	22
8.925	18
8.93	14
8.935	24
8.94	15
8.945	16
8.95	22
8.955	13
8.96	20
8.965	11
8.97	20
8.975	11
8.98	12
8.985	11
8.99	9
8.995	17
9	19
9.005	12
9.01	17
9.015	22
9.02	11
9.025	18
9.03	23
9.035	11
9.04	24
9.045	20
9.05	14
9.055	21
9.06	13
9.065	19
9.07	24
9.075	8
9.08	12
9.085	14
9.09	12
9.095	24
9.1	9
9.105	13
9.11	16
9.115	18
9.12	11
9.125	11
9.13	11
9.135	13
9.14	14
9.145	16
9.15	16
9.155	18
9.16	8
9.165	15
9.17	11
9.175	12
9.18	15
9.185	16
9.19	10
9.195	18
9.2	15
9.205	14
9.21	20
9.215	9
9.22	20
9.225	10
9.23	14
9.235	13
9.24	11
9.245	11
9.25	12
9.255	10
9.26	8
9.265	13
9.27	15
9.275	16
9.28	19
9.285	10
9.29	19
9.295	12
9.3	11
9.305	20
9.31	16
9.315	12
9.32	13
9.325	12
9.33	20
9.335	14
9.34	13
9.345	17
9.35	13
9.355	14
9.36	13
9.365	11
9.37	10
9.375	14
9.38	14
9.385	11
9.39	13
9.395	13
9.4	16
9.405	19
9.41	17
9.415	10
9.42	16
9.425	21
9.43	15
9.435	8
9.44	11
9.445	19
9.45	13
9.455	14
9.46	14
9.465	14
9.47	19
9.475	13
9.48	11
9.485	12
9.49	16
9.495	16
9.5	8
9.505	14
9.51	14
9.515	12
9.52	15
9.525	16
9.53	14
9.535	15
9.54	19
9.545	11
9.55	16
9.555	9
9.56	13
9.565	17
9.57	10
9.575	14
9.58	8
9.585	15
9.59	13
9.595	14
9.6	13
9.605	10
9.61	13
9.615	10
9.62	13
9.625	11
9.63	12
9.635	13
9.64	15
9.645	9
9.65	16
9.655	12
9.66	12
9.665	13
9.67	9
9.675	15
9.68	8
9.685	10
9.69	10
9.695	9
9.7	13
9.705	13
9.71	15
9.715	14
9.72	14
9.725	14
9.73	10
9.735	17
9.74	15
9.745	15
9.75	13
9.755	8
9.76	13
9.765	9
9.77	16
9.775	11
9.78	10
9.785	10
9.79	12
9.795	16
9.8	12
9.805	13
9.81	13
9.815	8
9.82	9
9.825	8
9.83	6
9.835	9
9.84	15
9.845	12
9.85	17
9.855	13
9.86	9
9.865	9
9.87	17
9.875	12
9.88	14
9.885	11
9.89	12
9.895	12
9.9	9
9.905	13
9.91	10
9.915	8
9.92	17
9.925	18
9.93	7
9.935	10
9.94	16
9.945	8
9.95	16
9.955	10
9.96	8
9.965	10
9.97	10
9.975	13
9.98	9
9.985	10
9.99	8
9.995	12
[truncated: 2,096 more rows]
