# Supplementary material for: Role of the novel aloe vera-based titanium dioxide bleaching gel on the strength and mineral content of the human tooth enamel with respect to age
Source: PeerJ. 2024 Sep 18;12:e17779. doi: 10.7717/peerj.17779 (PMC11416088; doi:10.7717/peerj.17779)
Supplement: Supplemental Information 4 [file peerj-12-17779-s004.msa]

#FORMAT      : EMSA/MAS SPECTRAL DATA FILE
#VERSION     : 1.0
#TITLE       : New Sample | Area 185 | EDS Spot 1
#DATE        : 20-Dec-2022
#TIME        : 23:31
#OWNER       : EDAX TEAM EDS/edax
#NPOINTS     : 4096
#NCOLUMNS    : 1
#XUNITS      : Energy (EV)
#YUNITS      : Intensity
#DATATYPE    : XY
#XPERCHAN    : 5.000
#OFFSET      : 0.0
#CHOFFSET    : 0.0
#SIGNALTYPE  : EDS
#XLABEL      : X-RAY Energy
#YLABEL      : X-RAY Intensity
#BEAMKV   -kV: 20.0
#LIVETIME  -s: 20.0
#REALTIME  -s: 0.0
#ELEVANGLE-dg: 30.0
#AZIMANGLE-dg: 0.0
#TBEWIND  -cm: 0.000000
#TDEADLYR -cm: 0.030
#TACTYLR  -cm: 0.1
#COMMENT     : Converted by EDAX.TeamEDS.V4.2.1 Jan 23, 2015
##FILENAME       : spectrum20221220233220019_0.spc
##AmpTime (usec) : 7.68
##FPGA Version   : 0
##RESO (MnKa)    : 124.1
##EDAX Detector  : Octane Elite Super
##Analyzer Type  : DPP4
##Tilt Angle     : 0.0
##TakeOff Angle  : 31.6
##Elements       : 8,22
#SPECTRUM    : Spectral Data Starts Here
0.00,        0.0
5.00,        0.0
10.00,        0.0
15.00,        0.0
20.00,        0.0
25.00,        0.0
30.00,        0.0
35.00,        0.0
40.00,        0.0
45.00,        0.0
50.00,        1.0
55.00,        2.0
60.00,        9.0
65.00,        12.0
70.00,        14.0
75.00,        34.0
80.00,        29.0
85.00,        33.0
90.00,        28.0
95.00,        31.0
100.00,        35.0
105.00,        23.0
110.00,        24.0
115.00,        49.0
120.00,        37.0
125.00,        44.0
130.00,        48.0
135.00,        48.0
140.00,        63.0
145.00,        58.0
150.00,        65.0
155.00,        74.0
160.00,        83.0
165.00,        94.0
170.00,        96.0
175.00,        124.0
180.00,        115.0
185.00,        129.0
190.00,        110.0
195.00,        121.0
200.00,        126.0
205.00,        145.0
210.00,        130.0
215.00,        135.0
220.00,        171.0
225.00,        127.0
230.00,        152.0
235.00,        131.0
240.00,        144.0
245.00,        157.0
250.00,        176.0
255.00,        196.0
260.00,        206.0
265.00,        215.0
270.00,        226.0
275.00,        217.0
280.00,        240.0
285.00,        240.0
290.00,        240.0
295.00,        209.0
300.00,        254.0
305.00,        232.0
310.00,        270.0
315.00,        273.0
320.00,        285.0
325.00,        289.0
330.00,        265.0
335.00,        319.0
340.00,        305.0
345.00,        308.0
350.00,        329.0
355.00,        333.0
360.00,        362.0
365.00,        317.0
370.00,        368.0
375.00,        381.0
380.00,        384.0
385.00,        387.0
390.00,        496.0
395.00,        470.0
400.00,        442.0
405.00,        483.0
410.00,        522.0
415.00,        476.0
420.00,        470.0
425.00,        459.0
430.00,        467.0
435.00,        443.0
440.00,        485.0
445.00,        473.0
450.00,        462.0
455.00,        487.0
460.00,        481.0
465.00,        528.0
470.00,        560.0
475.00,        510.0
480.00,        463.0
485.00,        458.0
490.00,        460.0
495.00,        438.0
500.00,        467.0
505.00,        495.0
510.00,        562.0
515.00,        624.0
520.00,        753.0
525.00,        880.0
530.00,        900.0
535.00,        1051.0
540.00,        1101.0
545.00,        1087.0
550.00,        1051.0
555.00,        994.0
560.00,        891.0
565.00,        715.0
570.00,        612.0
575.00,        435.0
580.00,        353.0
585.00,        248.0
590.00,        183.0
595.00,        130.0
600.00,        97.0
605.00,        74.0
610.00,        51.0
615.00,        38.0
620.00,        39.0
625.00,        26.0
630.00,        26.0
635.00,        29.0
640.00,        31.0
645.00,        54.0
650.00,        42.0
655.00,        29.0
660.00,        32.0
665.00,        30.0
670.00,        39.0
675.00,        37.0
680.00,        37.0
685.00,        47.0
690.00,        42.0
695.00,        42.0
700.00,        35.0
705.00,        37.0
710.00,        33.0
715.00,        48.0
720.00,        46.0
725.00,        49.0
730.00,        39.0
735.00,        44.0
740.00,        57.0
745.00,        45.0
750.00,        47.0
755.00,        43.0
760.00,        38.0
765.00,        47.0
770.00,        52.0
775.00,        31.0
780.00,        46.0
785.00,        47.0
790.00,        49.0
795.00,        34.0
800.00,        42.0
805.00,        41.0
810.00,        60.0
815.00,        56.0
820.00,        38.0
825.00,        37.0
830.00,        51.0
835.00,        43.0
840.00,        60.0
845.00,        49.0
850.00,        62.0
855.00,        54.0
860.00,        65.0
865.00,        58.0
870.00,        54.0
875.00,        54.0
880.00,        56.0
885.00,        56.0
890.00,        46.0
895.00,        63.0
900.00,        63.0
905.00,        52.0
910.00,        57.0
915.00,        48.0
920.00,        62.0
925.00,        61.0
930.00,        53.0
935.00,        52.0
940.00,        41.0
945.00,        61.0
950.00,        58.0
955.00,        53.0
960.00,        59.0
965.00,        48.0
970.00,        58.0
975.00,        56.0
980.00,        53.0
985.00,        57.0
990.00,        52.0
995.00,        56.0
1000.00,        51.0
1005.00,        66.0
1010.00,        64.0
1015.00,        58.0
1020.00,        61.0
1025.00,        55.0
1030.00,        56.0
1035.00,        57.0
1040.00,        48.0
1045.00,        72.0
1050.00,        70.0
1055.00,        68.0
1060.00,        64.0
1065.00,        70.0
1070.00,        73.0
1075.00,        70.0
1080.00,        63.0
1085.00,        52.0
1090.00,        71.0
1095.00,        57.0
1100.00,        62.0
1105.00,        70.0
1110.00,        64.0
1115.00,        62.0
1120.00,        61.0
1125.00,        67.0
1130.00,        81.0
1135.00,        67.0
1140.00,        73.0
1145.00,        72.0
1150.00,        67.0
1155.00,        85.0
1160.00,        79.0
1165.00,        61.0
1170.00,        67.0
1175.00,        65.0
1180.00,        70.0
1185.00,        69.0
1190.00,        84.0
1195.00,        69.0
1200.00,        80.0
1205.00,        70.0
1210.00,        63.0
1215.00,        73.0
1220.00,        67.0
1225.00,        82.0
1230.00,        71.0
1235.00,        69.0
1240.00,        77.0
1245.00,        81.0
1250.00,        64.0
1255.00,        59.0
1260.00,        64.0
1265.00,        59.0
1270.00,        80.0
1275.00,        80.0
1280.00,        78.0
1285.00,        69.0
1290.00,        88.0
1295.00,        92.0
1300.00,        69.0
1305.00,        87.0
1310.00,        83.0
1315.00,        77.0
1320.00,        69.0
1325.00,        101.0
1330.00,        87.0
1335.00,        72.0
1340.00,        58.0
1345.00,        73.0
1350.00,        71.0
1355.00,        84.0
1360.00,        88.0
1365.00,        80.0
1370.00,        81.0
1375.00,        85.0
1380.00,        89.0
1385.00,        86.0
1390.00,        78.0
1395.00,        78.0
1400.00,        83.0
1405.00,        91.0
1410.00,        79.0
1415.00,        100.0
1420.00,        111.0
1425.00,        84.0
1430.00,        92.0
1435.00,        77.0
1440.00,        73.0
1445.00,        69.0
1450.00,        84.0
1455.00,        90.0
1460.00,        90.0
1465.00,        98.0
1470.00,        106.0
1475.00,        96.0
1480.00,        97.0
1485.00,        109.0
1490.00,        97.0
1495.00,        95.0
1500.00,        111.0
1505.00,        108.0
1510.00,        95.0
1515.00,        95.0
1520.00,        98.0
1525.00,        114.0
1530.00,        96.0
1535.00,        109.0
1540.00,        113.0
1545.00,        110.0
1550.00,        113.0
1555.00,        101.0
1560.00,        94.0
1565.00,        112.0
1570.00,        81.0
1575.00,        103.0
1580.00,        100.0
1585.00,        87.0
1590.00,        101.0
1595.00,        100.0
1600.00,        86.0
1605.00,        95.0
1610.00,        91.0
1615.00,        69.0
1620.00,        84.0
1625.00,        93.0
1630.00,        101.0
1635.00,        92.0
1640.00,        79.0
1645.00,        77.0
1650.00,        94.0
1655.00,        96.0
1660.00,        94.0
1665.00,        91.0
1670.00,        87.0
1675.00,        104.0
1680.00,        106.0
1685.00,        118.0
1690.00,        88.0
1695.00,        97.0
1700.00,        99.0
1705.00,        89.0
1710.00,        108.0
1715.00,        119.0
1720.00,        102.0
1725.00,        97.0
1730.00,        129.0
1735.00,        95.0
1740.00,        117.0
1745.00,        110.0
1750.00,        98.0
1755.00,        107.0
1760.00,        104.0
1765.00,        107.0
1770.00,        126.0
1775.00,        110.0
1780.00,        104.0
1785.00,        106.0
1790.00,        122.0
1795.00,        109.0
1800.00,        120.0
1805.00,        118.0
1810.00,        114.0
1815.00,        109.0
1820.00,        110.0
1825.00,        104.0
1830.00,        83.0
1835.00,        86.0
1840.00,        96.0
1845.00,        83.0
1850.00,        89.0
1855.00,        87.0
1860.00,        85.0
1865.00,        90.0
1870.00,        96.0
1875.00,        81.0
1880.00,        73.0
1885.00,        96.0
1890.00,        67.0
1895.00,        72.0
1900.00,        75.0
1905.00,        90.0
1910.00,        81.0
1915.00,        67.0
1920.00,        67.0
1925.00,        65.0
1930.00,        78.0
1935.00,        73.0
1940.00,        80.0
1945.00,        78.0
1950.00,        73.0
1955.00,        72.0
1960.00,        73.0
1965.00,        86.0
1970.00,        91.0
1975.00,        79.0
1980.00,        76.0
1985.00,        79.0
1990.00,        72.0
1995.00,        82.0
2000.00,        73.0
2005.00,        87.0
2010.00,        68.0
2015.00,        86.0
2020.00,        87.0
2025.00,        124.0
2030.00,        91.0
2035.00,        87.0
2040.00,        110.0
2045.00,        115.0
2050.00,        104.0
2055.00,        88.0
2060.00,        80.0
2065.00,        101.0
2070.00,        98.0
2075.00,        92.0
2080.00,        91.0
2085.00,        100.0
2090.00,        92.0
2095.00,        91.0
2100.00,        76.0
2105.00,        70.0
2110.00,        67.0
2115.00,        70.0
2120.00,        83.0
2125.00,        81.0
2130.00,        73.0
2135.00,        75.0
2140.00,        82.0
2145.00,        98.0
2150.00,        73.0
2155.00,        94.0
2160.00,        67.0
2165.00,        82.0
2170.00,        63.0
2175.00,        78.0
2180.00,        71.0
2185.00,        100.0
2190.00,        78.0
2195.00,        81.0
2200.00,        72.0
2205.00,        75.0
2210.00,        80.0
2215.00,        91.0
2220.00,        71.0
2225.00,        75.0
2230.00,        78.0
2235.00,        78.0
2240.00,        70.0
2245.00,        68.0
2250.00,        86.0
2255.00,        83.0
2260.00,        81.0
2265.00,        70.0
2270.00,        86.0
2275.00,        75.0
2280.00,        69.0
2285.00,        77.0
2290.00,        72.0
2295.00,        67.0
2300.00,        61.0
2305.00,        71.0
2310.00,        71.0
2315.00,        91.0
2320.00,        71.0
2325.00,        73.0
2330.00,        85.0
2335.00,        59.0
2340.00,        61.0
2345.00,        88.0
2350.00,        76.0
2355.00,        69.0
2360.00,        72.0
2365.00,        63.0
2370.00,        70.0
2375.00,        71.0
2380.00,        74.0
2385.00,        90.0
2390.00,        94.0
2395.00,        79.0
2400.00,        73.0
2405.00,        60.0
2410.00,        65.0
2415.00,        65.0
2420.00,        67.0
2425.00,        56.0
2430.00,        52.0
2435.00,        66.0
2440.00,        76.0
2445.00,        89.0
2450.00,        83.0
2455.00,        59.0
2460.00,        66.0
2465.00,        73.0
2470.00,        64.0
2475.00,        56.0
2480.00,        59.0
2485.00,        71.0
2490.00,        50.0
2495.00,        62.0
2500.00,        71.0
2505.00,        73.0
2510.00,        53.0
2515.00,        64.0
2520.00,        68.0
2525.00,        61.0
2530.00,        51.0
2535.00,        64.0
2540.00,        91.0
2545.00,        68.0
2550.00,        68.0
2555.00,        60.0
2560.00,        70.0
2565.00,        79.0
2570.00,        74.0
2575.00,        61.0
2580.00,        56.0
2585.00,        67.0
2590.00,        65.0
2595.00,        73.0
2600.00,        59.0
2605.00,        70.0
2610.00,        58.0
2615.00,        77.0
2620.00,        69.0
2625.00,        62.0
2630.00,        58.0
2635.00,        60.0
2640.00,        77.0
2645.00,        67.0
2650.00,        68.0
2655.00,        72.0
2660.00,        65.0
2665.00,        68.0
2670.00,        61.0
2675.00,        55.0
2680.00,        61.0
2685.00,        68.0
2690.00,        62.0
2695.00,        60.0
2700.00,        65.0
2705.00,        67.0
2710.00,        76.0
2715.00,        79.0
2720.00,        79.0
2725.00,        51.0
2730.00,        91.0
2735.00,        72.0
2740.00,        82.0
2745.00,        72.0
2750.00,        82.0
2755.00,        75.0
2760.00,        101.0
2765.00,        82.0
2770.00,        92.0
2775.00,        92.0
2780.00,        102.0
2785.00,        90.0
2790.00,        78.0
2795.00,        87.0
2800.00,        100.0
2805.00,        97.0
2810.00,        103.0
2815.00,        95.0
2820.00,        83.0
2825.00,        67.0
2830.00,        64.0
2835.00,        92.0
2840.00,        87.0
2845.00,        72.0
2850.00,        64.0
2855.00,        78.0
2860.00,        95.0
2865.00,        72.0
2870.00,        67.0
2875.00,        71.0
2880.00,        70.0
2885.00,        56.0
2890.00,        56.0
2895.00,        64.0
2900.00,        54.0
2905.00,        76.0
2910.00,        48.0
2915.00,        64.0
2920.00,        65.0
2925.00,        63.0
2930.00,        50.0
2935.00,        61.0
2940.00,        74.0
2945.00,        62.0
2950.00,        51.0
2955.00,        74.0
2960.00,        63.0
2965.00,        61.0
2970.00,        68.0
2975.00,        54.0
2980.00,        51.0
2985.00,        60.0
2990.00,        65.0
2995.00,        68.0
3000.00,        68.0
3005.00,        61.0
3010.00,        59.0
3015.00,        55.0
3020.00,        60.0
3025.00,        66.0
3030.00,        77.0
3035.00,        55.0
3040.00,        50.0
3045.00,        53.0
3050.00,        54.0
3055.00,        53.0
3060.00,        58.0
3065.00,        57.0
3070.00,        60.0
3075.00,        51.0
3080.00,        63.0
3085.00,        66.0
3090.00,        57.0
3095.00,        64.0
3100.00,        46.0
3105.00,        61.0
3110.00,        55.0
3115.00,        57.0
3120.00,        56.0
3125.00,        71.0
3130.00,        51.0
3135.00,        66.0
3140.00,        55.0
3145.00,        61.0
3150.00,        64.0
3155.00,        52.0
3160.00,        63.0
3165.00,        47.0
3170.00,        64.0
3175.00,        65.0
3180.00,        57.0
3185.00,        58.0
3190.00,        63.0
3195.00,        71.0
3200.00,        78.0
3205.00,        54.0
3210.00,        60.0
3215.00,        61.0
3220.00,        65.0
3225.00,        60.0
3230.00,        53.0
3235.00,        47.0
3240.00,        47.0
3245.00,        58.0
3250.00,        63.0
3255.00,        59.0
3260.00,        60.0
3265.00,        61.0
3270.00,        53.0
3275.00,        48.0
3280.00,        61.0
3285.00,        67.0
3290.00,        72.0
3295.00,        58.0
3300.00,        61.0
3305.00,        62.0
3310.00,        66.0
3315.00,        60.0
3320.00,        81.0
3325.00,        72.0
3330.00,        66.0
3335.00,        83.0
3340.00,        72.0
3345.00,        65.0
3350.00,        86.0
3355.00,        77.0
3360.00,        70.0
3365.00,        60.0
3370.00,        60.0
3375.00,        67.0
3380.00,        72.0
3385.00,        50.0
3390.00,        58.0
3395.00,        63.0
3400.00,        62.0
3405.00,        44.0
3410.00,        52.0
3415.00,        45.0
3420.00,        59.0
3425.00,        54.0
3430.00,        51.0
3435.00,        56.0
3440.00,        51.0
3445.00,        47.0
3450.00,        48.0
3455.00,        54.0
3460.00,        53.0
3465.00,        67.0
3470.00,        57.0
3475.00,        65.0
3480.00,        60.0
3485.00,        56.0
3490.00,        57.0
3495.00,        43.0
3500.00,        62.0
3505.00,        54.0
3510.00,        53.0
3515.00,        54.0
3520.00,        61.0
3525.00,        43.0
3530.00,        46.0
3535.00,        45.0
3540.00,        51.0
3545.00,        55.0
3550.00,        52.0
3555.00,        54.0
3560.00,        50.0
3565.00,        50.0
3570.00,        59.0
3575.00,        54.0
3580.00,        64.0
3585.00,        47.0
3590.00,        41.0
3595.00,        54.0
3600.00,        57.0
3605.00,        53.0
3610.00,        58.0
3615.00,        48.0
3620.00,        68.0
3625.00,        64.0
3630.00,        81.0
3635.00,        55.0
3640.00,        58.0
3645.00,        60.0
3650.00,        48.0
3655.00,        53.0
3660.00,        59.0
3665.00,        44.0
3670.00,        68.0
3675.00,        53.0
3680.00,        49.0
3685.00,        64.0
3690.00,        70.0
3695.00,        49.0
3700.00,        71.0
3705.00,        66.0
3710.00,        63.0
3715.00,        55.0
3720.00,        49.0
3725.00,        45.0
3730.00,        57.0
3735.00,        60.0
3740.00,        55.0
3745.00,        55.0
3750.00,        45.0
3755.00,        51.0
3760.00,        46.0
3765.00,        46.0
3770.00,        61.0
3775.00,        54.0
3780.00,        69.0
3785.00,        61.0
3790.00,        52.0
3795.00,        51.0
3800.00,        67.0
3805.00,        55.0
3810.00,        47.0
3815.00,        60.0
3820.00,        62.0
3825.00,        61.0
3830.00,        45.0
3835.00,        51.0
3840.00,        60.0
3845.00,        58.0
3850.00,        40.0
3855.00,        60.0
3860.00,        51.0
3865.00,        59.0
3870.00,        77.0
3875.00,        65.0
3880.00,        51.0
3885.00,        61.0
3890.00,        47.0
3895.00,        40.0
3900.00,        53.0
3905.00,        66.0
3910.00,        52.0
3915.00,        53.0
3920.00,        46.0
3925.00,        60.0
3930.00,        68.0
3935.00,        59.0
3940.00,        51.0
3945.00,        45.0
3950.00,        63.0
3955.00,        48.0
3960.00,        59.0
3965.00,        69.0
3970.00,        56.0
3975.00,        61.0
3980.00,        58.0
3985.00,        53.0
3990.00,        49.0
3995.00,        51.0
4000.00,        54.0
4005.00,        44.0
4010.00,        52.0
4015.00,        54.0
4020.00,        49.0
4025.00,        61.0
4030.00,        68.0
4035.00,        59.0
4040.00,        60.0
4045.00,        55.0
4050.00,        54.0
4055.00,        58.0
4060.00,        62.0
4065.00,        60.0
4070.00,        61.0
4075.00,        46.0
4080.00,        59.0
4085.00,        52.0
4090.00,        56.0
4095.00,        58.0
4100.00,        45.0
4105.00,        55.0
4110.00,        52.0
4115.00,        58.0
4120.00,        61.0
4125.00,        46.0
4130.00,        57.0
4135.00,        57.0
4140.00,        47.0
4145.00,        51.0
4150.00,        49.0
4155.00,        53.0
4160.00,        51.0
4165.00,        47.0
4170.00,        58.0
4175.00,        48.0
4180.00,        57.0
4185.00,        51.0
4190.00,        63.0
4195.00,        58.0
4200.00,        40.0
4205.00,        65.0
4210.00,        50.0
4215.00,        56.0
4220.00,        67.0
4225.00,        57.0
4230.00,        53.0
4235.00,        73.0
4240.00,        67.0
4245.00,        44.0
4250.00,        52.0
4255.00,        63.0
4260.00,        77.0
4265.00,        78.0
4270.00,        51.0
4275.00,        60.0
4280.00,        59.0
4285.00,        60.0
4290.00,        57.0
4295.00,        62.0
4300.00,        64.0
4305.00,        58.0
4310.00,        54.0
4315.00,        66.0
4320.00,        57.0
4325.00,        61.0
4330.00,        73.0
4335.00,        57.0
4340.00,        75.0
4345.00,        79.0
4350.00,        59.0
4355.00,        69.0
4360.00,        55.0
4365.00,        75.0
4370.00,        67.0
4375.00,        85.0
4380.00,        101.0
4385.00,        86.0
4390.00,        91.0
4395.00,        106.0
4400.00,        134.0
4405.00,        148.0
4410.00,        175.0
4415.00,        213.0
4420.00,        199.0
4425.00,        342.0
4430.00,        362.0
4435.00,        446.0
4440.00,        564.0
4445.00,        652.0
4450.00,        714.0
4455.00,        907.0
4460.00,        1066.0
4465.00,        1284.0
4470.00,        1479.0
4475.00,        1744.0
4480.00,        1859.0
4485.00,        2151.0
4490.00,        2427.0
4495.00,        2600.0
4500.00,        3026.0
4505.00,        3153.0
4510.00,        3351.0
4515.00,        3553.0
4520.00,        3683.0
4525.00,        3795.0
4530.00,        3901.0
4535.00,        3897.0
4540.00,        3994.0
4545.00,        3890.0
4550.00,        3746.0
4555.00,        3706.0
4560.00,        3354.0
4565.00,        3213.0
4570.00,        3007.0
4575.00,        2796.0
4580.00,        2609.0
4585.00,        2213.0
4590.00,        2119.0
4595.00,        1843.0
4600.00,        1532.0
4605.00,        1351.0
4610.00,        1197.0
4615.00,        1037.0
4620.00,        834.0
4625.00,        720.0
4630.00,        572.0
4635.00,        451.0
4640.00,        389.0
4645.00,        322.0
4650.00,        288.0
4655.00,        202.0
4660.00,        164.0
4665.00,        157.0
4670.00,        112.0
4675.00,        91.0
4680.00,        89.0
4685.00,        65.0
4690.00,        68.0
4695.00,        58.0
4700.00,        60.0
4705.00,        63.0
4710.00,        50.0
4715.00,        50.0
4720.00,        54.0
4725.00,        44.0
4730.00,        48.0
4735.00,        57.0
4740.00,        52.0
4745.00,        35.0
4750.00,        47.0
4755.00,        53.0
4760.00,        37.0
4765.00,        45.0
4770.00,        42.0
4775.00,        20.0
4780.00,        60.0
4785.00,        71.0
4790.00,        53.0
4795.00,        55.0
4800.00,        70.0
4805.00,        59.0
4810.00,        47.0
4815.00,        60.0
4820.00,        64.0
4825.00,        54.0
4830.00,        57.0
4835.00,        65.0
4840.00,        85.0
4845.00,        99.0
4850.00,        80.0
4855.00,        109.0
4860.00,        126.0
4865.00,        124.0
4870.00,        160.0
4875.00,        189.0
4880.00,        207.0
4885.00,        216.0
4890.00,        244.0
4895.00,        269.0
4900.00,        306.0
4905.00,        327.0
4910.00,        332.0
4915.00,        356.0
4920.00,        428.0
4925.00,        439.0
4930.00,        466.0
4935.00,        495.0
4940.00,        509.0
4945.00,        500.0
4950.00,        482.0
4955.00,        518.0
4960.00,        531.0
4965.00,        522.0
4970.00,        527.0
4975.00,        496.0
4980.00,        495.0
4985.00,        473.0
4990.00,        428.0
4995.00,        378.0
5000.00,        394.0
5005.00,        371.0
5010.00,        318.0
5015.00,        308.0
5020.00,        281.0
5025.00,        249.0
5030.00,        219.0
5035.00,        207.0
5040.00,        171.0
5045.00,        134.0
5050.00,        109.0
5055.00,        103.0
5060.00,        107.0
5065.00,        75.0
5070.00,        75.0
5075.00,        53.0
5080.00,        63.0
5085.00,        54.0
5090.00,        49.0
5095.00,        39.0
5100.00,        45.0
5105.00,        45.0
5110.00,        28.0
5115.00,        32.0
5120.00,        34.0
5125.00,        25.0
5130.00,        36.0
5135.00,        36.0
5140.00,        24.0
5145.00,        36.0
5150.00,        35.0
5155.00,        34.0
5160.00,        29.0
5165.00,        32.0
5170.00,        29.0
5175.00,        33.0
5180.00,        26.0
5185.00,        25.0
5190.00,        30.0
5195.00,        33.0
5200.00,        21.0
5205.00,        30.0
5210.00,        29.0
5215.00,        32.0
5220.00,        33.0
5225.00,        40.0
5230.00,        31.0
5235.00,        34.0
5240.00,        30.0
5245.00,        37.0
5250.00,        32.0
5255.00,        22.0
5260.00,        35.0
5265.00,        24.0
5270.00,        29.0
5275.00,        32.0
5280.00,        31.0
5285.00,        36.0
5290.00,        28.0
5295.00,        32.0
5300.00,        26.0
5305.00,        28.0
5310.00,        24.0
5315.00,        22.0
5320.00,        29.0
5325.00,        30.0
5330.00,        33.0
5335.00,        16.0
5340.00,        16.0
5345.00,        24.0
5350.00,        29.0
5355.00,        32.0
5360.00,        26.0
5365.00,        26.0
5370.00,        34.0
5375.00,        23.0
5380.00,        27.0
5385.00,        27.0
5390.00,        28.0
5395.00,        22.0
5400.00,        25.0
5405.00,        27.0
5410.00,        17.0
5415.00,        33.0
5420.00,        25.0
5425.00,        22.0
5430.00,        27.0
5435.00,        28.0
5440.00,        26.0
5445.00,        25.0
5450.00,        26.0
5455.00,        24.0
5460.00,        20.0
5465.00,        20.0
5470.00,        20.0
5475.00,        23.0
5480.00,        38.0
5485.00,        25.0
5490.00,        35.0
5495.00,        27.0
5500.00,        34.0
5505.00,        21.0
5510.00,        23.0
5515.00,        24.0
5520.00,        27.0
5525.00,        30.0
5530.00,        23.0
5535.00,        23.0
5540.00,        23.0
5545.00,        19.0
5550.00,        41.0
5555.00,        28.0
5560.00,        26.0
5565.00,        30.0
5570.00,        25.0
5575.00,        26.0
5580.00,        25.0
5585.00,        19.0
5590.00,        21.0
5595.00,        25.0
5600.00,        21.0
5605.00,        29.0
5610.00,        21.0
5615.00,        26.0
5620.00,        30.0
5625.00,        24.0
5630.00,        29.0
5635.00,        21.0
5640.00,        22.0
5645.00,        26.0
5650.00,        21.0
5655.00,        31.0
5660.00,        27.0
5665.00,        32.0
5670.00,        19.0
5675.00,        20.0
5680.00,        19.0
5685.00,        29.0
5690.00,        23.0
5695.00,        15.0
5700.00,        31.0
5705.00,        27.0
5710.00,        26.0
5715.00,        31.0
5720.00,        29.0
5725.00,        22.0
5730.00,        25.0
5735.00,        15.0
5740.00,        26.0
5745.00,        30.0
5750.00,        20.0
5755.00,        23.0
5760.00,        34.0
5765.00,        18.0
5770.00,        22.0
5775.00,        18.0
5780.00,        28.0
5785.00,        24.0
5790.00,        24.0
5795.00,        27.0
5800.00,        29.0
5805.00,        30.0
5810.00,        23.0
5815.00,        17.0
5820.00,        29.0
5825.00,        20.0
5830.00,        20.0
5835.00,        20.0
5840.00,        19.0
5845.00,        25.0
5850.00,        28.0
5855.00,        23.0
5860.00,        37.0
5865.00,        31.0
5870.00,        25.0
5875.00,        36.0
5880.00,        24.0
5885.00,        26.0
5890.00,        19.0
5895.00,        23.0
5900.00,        18.0
5905.00,        27.0
5910.00,        33.0
5915.00,        26.0
5920.00,        23.0
5925.00,        22.0
5930.00,        21.0
5935.00,        36.0
5940.00,        24.0
5945.00,        29.0
5950.00,        31.0
5955.00,        26.0
5960.00,        35.0
5965.00,        26.0
5970.00,        27.0
5975.00,        24.0
5980.00,        20.0
5985.00,        24.0
5990.00,        22.0
5995.00,        22.0
6000.00,        26.0
6005.00,        24.0
6010.00,        31.0
6015.00,        22.0
6020.00,        22.0
6025.00,        30.0
6030.00,        34.0
6035.00,        32.0
6040.00,        18.0
6045.00,        27.0
6050.00,        24.0
6055.00,        29.0
6060.00,        29.0
6065.00,        19.0
6070.00,        26.0
6075.00,        32.0
6080.00,        18.0
6085.00,        25.0
6090.00,        17.0
6095.00,        25.0
6100.00,        30.0
6105.00,        27.0
6110.00,        20.0
6115.00,        33.0
6120.00,        21.0
6125.00,        19.0
6130.00,        12.0
6135.00,        19.0
6140.00,        30.0
6145.00,        24.0
6150.00,        27.0
6155.00,        21.0
6160.00,        25.0
6165.00,        26.0
6170.00,        20.0
6175.00,        22.0
6180.00,        17.0
6185.00,        25.0
6190.00,        21.0
6195.00,        25.0
6200.00,        26.0
6205.00,        15.0
6210.00,        20.0
6215.00,        16.0
6220.00,        28.0
6225.00,        20.0
6230.00,        19.0
6235.00,        18.0
6240.00,        30.0
6245.00,        21.0
6250.00,        16.0
6255.00,        22.0
6260.00,        24.0
6265.00,        15.0
6270.00,        24.0
6275.00,        22.0
6280.00,        23.0
6285.00,        17.0
6290.00,        30.0
6295.00,        22.0
6300.00,        28.0
6305.00,        31.0
6310.00,        20.0
6315.00,        26.0
6320.00,        15.0
6325.00,        18.0
6330.00,        28.0
6335.00,        39.0
6340.00,        25.0
6345.00,        30.0
6350.00,        24.0
6355.00,        23.0
6360.00,        31.0
6365.00,        23.0
6370.00,        26.0
6375.00,        32.0
6380.00,        32.0
6385.00,        23.0
6390.00,        17.0
6395.00,        26.0
6400.00,        23.0
6405.00,        26.0
6410.00,        27.0
6415.00,        32.0
6420.00,        32.0
6425.00,        31.0
6430.00,        36.0
6435.00,        34.0
6440.00,        25.0
6445.00,        25.0
6450.00,        28.0
6455.00,        36.0
6460.00,        21.0
6465.00,        31.0
6470.00,        29.0
6475.00,        22.0
6480.00,        35.0
6485.00,        21.0
6490.00,        28.0
6495.00,        26.0
6500.00,        28.0
6505.00,        29.0
6510.00,        27.0
6515.00,        19.0
6520.00,        27.0
6525.00,        18.0
6530.00,        18.0
6535.00,        12.0
6540.00,        15.0
6545.00,        27.0
6550.00,        16.0
6555.00,        20.0
6560.00,        22.0
6565.00,        30.0
6570.00,        24.0
6575.00,        25.0
6580.00,        22.0
6585.00,        12.0
6590.00,        20.0
6595.00,        20.0
6600.00,        16.0
6605.00,        29.0
6610.00,        20.0
6615.00,        33.0
6620.00,        24.0
6625.00,        29.0
6630.00,        26.0
6635.00,        20.0
6640.00,        18.0
6645.00,        23.0
6650.00,        27.0
6655.00,        19.0
6660.00,        17.0
6665.00,        27.0
6670.00,        24.0
6675.00,        23.0
6680.00,        23.0
6685.00,        17.0
6690.00,        27.0
6695.00,        18.0
6700.00,        21.0
6705.00,        21.0
6710.00,        24.0
6715.00,        25.0
6720.00,        25.0
6725.00,        20.0
6730.00,        26.0
6735.00,        19.0
6740.00,        27.0
6745.00,        24.0
6750.00,        23.0
6755.00,        19.0
6760.00,        19.0
6765.00,        16.0
6770.00,        34.0
6775.00,        19.0
6780.00,        22.0
6785.00,        17.0
6790.00,        30.0
6795.00,        18.0
6800.00,        23.0
6805.00,        22.0
6810.00,        21.0
6815.00,        28.0
6820.00,        20.0
6825.00,        29.0
6830.00,        14.0
6835.00,        35.0
6840.00,        20.0
6845.00,        19.0
6850.00,        27.0
6855.00,        19.0
6860.00,        18.0
6865.00,        21.0
6870.00,        12.0
6875.00,        21.0
6880.00,        17.0
6885.00,        18.0
6890.00,        17.0
6895.00,        20.0
6900.00,        21.0
6905.00,        17.0
6910.00,        29.0
6915.00,        12.0
6920.00,        27.0
6925.00,        17.0
6930.00,        16.0
6935.00,        20.0
6940.00,        17.0
6945.00,        20.0
6950.00,        22.0
6955.00,        19.0
6960.00,        20.0
6965.00,        17.0
6970.00,        20.0
6975.00,        16.0
6980.00,        18.0
6985.00,        18.0
6990.00,        29.0
6995.00,        22.0
7000.00,        19.0
7005.00,        23.0
7010.00,        20.0
7015.00,        14.0
7020.00,        22.0
7025.00,        16.0
7030.00,        19.0
7035.00,        16.0
7040.00,        16.0
7045.00,        24.0
7050.00,        23.0
7055.00,        15.0
7060.00,        18.0
7065.00,        23.0
7070.00,        24.0
7075.00,        19.0
7080.00,        14.0
7085.00,        18.0
7090.00,        16.0
7095.00,        26.0
7100.00,        22.0
7105.00,        19.0
7110.00,        19.0
7115.00,        22.0
7120.00,        24.0
7125.00,        17.0
7130.00,        28.0
7135.00,        20.0
7140.00,        24.0
7145.00,        26.0
7150.00,        23.0
7155.00,        17.0
7160.00,        15.0
7165.00,        24.0
7170.00,        22.0
7175.00,        16.0
7180.00,        13.0
7185.00,        19.0
7190.00,        27.0
7195.00,        11.0
7200.00,        20.0
7205.00,        26.0
7210.00,        20.0
7215.00,        24.0
7220.00,        21.0
7225.00,        22.0
7230.00,        19.0
7235.00,        23.0
7240.00,        26.0
7245.00,        14.0
7250.00,        22.0
7255.00,        18.0
7260.00,        13.0
7265.00,        20.0
7270.00,        23.0
7275.00,        20.0
7280.00,        11.0
7285.00,        16.0
7290.00,        28.0
7295.00,        25.0
7300.00,        16.0
7305.00,        14.0
7310.00,        16.0
7315.00,        16.0
7320.00,        13.0
7325.00,        14.0
7330.00,        19.0
7335.00,        24.0
7340.00,        19.0
7345.00,        23.0
7350.00,        16.0
7355.00,        22.0
7360.00,        26.0
7365.00,        12.0
7370.00,        12.0
7375.00,        22.0
7380.00,        13.0
7385.00,        16.0
7390.00,        22.0
7395.00,        17.0
7400.00,        16.0
7405.00,        19.0
7410.00,        14.0
7415.00,        17.0
7420.00,        28.0
7425.00,        20.0
7430.00,        25.0
7435.00,        24.0
7440.00,        20.0
7445.00,        21.0
7450.00,        20.0
7455.00,        27.0
7460.00,        20.0
7465.00,        12.0
7470.00,        18.0
7475.00,        24.0
7480.00,        23.0
7485.00,        24.0
7490.00,        27.0
7495.00,        30.0
7500.00,        21.0
7505.00,        20.0
7510.00,        31.0
7515.00,        21.0
7520.00,        26.0
7525.00,        23.0
7530.00,        34.0
7535.00,        15.0
7540.00,        32.0
7545.00,        22.0
7550.00,        25.0
7555.00,        19.0
7560.00,        17.0
7565.00,        24.0
7570.00,        24.0
7575.00,        24.0
7580.00,        20.0
7585.00,        17.0
7590.00,        11.0
7595.00,        15.0
7600.00,        23.0
7605.00,        23.0
7610.00,        25.0
7615.00,        18.0
7620.00,        13.0
7625.00,        18.0
7630.00,        15.0
7635.00,        20.0
7640.00,        23.0
7645.00,        20.0
7650.00,        24.0
7655.00,        19.0
7660.00,        22.0
7665.00,        25.0
7670.00,        21.0
7675.00,        17.0
7680.00,        11.0
7685.00,        12.0
7690.00,        19.0
7695.00,        23.0
7700.00,        19.0
7705.00,        25.0
7710.00,        14.0
7715.00,        20.0
7720.00,        20.0
7725.00,        16.0
7730.00,        19.0
7735.00,        16.0
7740.00,        16.0
7745.00,        16.0
7750.00,        20.0
7755.00,        17.0
7760.00,        15.0
7765.00,        18.0
7770.00,        19.0
7775.00,        15.0
7780.00,        18.0
7785.00,        13.0
7790.00,        15.0
7795.00,        20.0
7800.00,        18.0
7805.00,        21.0
7810.00,        19.0
7815.00,        23.0
7820.00,        19.0
7825.00,        15.0
7830.00,        19.0
7835.00,        20.0
7840.00,        18.0
7845.00,        27.0
7850.00,        18.0
7855.00,        19.0
7860.00,        15.0
7865.00,        8.0
7870.00,        24.0
7875.00,        19.0
7880.00,        18.0
7885.00,        18.0
7890.00,        17.0
7895.00,        24.0
7900.00,        14.0
7905.00,        18.0
7910.00,        13.0
7915.00,        15.0
7920.00,        20.0
7925.00,        17.0
7930.00,        21.0
7935.00,        12.0
7940.00,        8.0
7945.00,        13.0
7950.00,        19.0
7955.00,        21.0
7960.00,        11.0
7965.00,        24.0
7970.00,        24.0
7975.00,        20.0
7980.00,        16.0
7985.00,        22.0
7990.00,        20.0
7995.00,        13.0
8000.00,        27.0
8005.00,        21.0
8010.00,        23.0
8015.00,        19.0
8020.00,        12.0
8025.00,        28.0
8030.00,        22.0
8035.00,        28.0
8040.00,        15.0
8045.00,        21.0
8050.00,        26.0
8055.00,        13.0
8060.00,        18.0
8065.00,        16.0
8070.00,        23.0
8075.00,        20.0
8080.00,        21.0
8085.00,        22.0
8090.00,        29.0
8095.00,        21.0
8100.00,        18.0
8105.00,        20.0
8110.00,        23.0
8115.00,        32.0
8120.00,        17.0
8125.00,        27.0
8130.00,        22.0
8135.00,        19.0
8140.00,        21.0
8145.00,        22.0
8150.00,        23.0
8155.00,        18.0
8160.00,        21.0
8165.00,        27.0
8170.00,        15.0
8175.00,        18.0
8180.00,        19.0
8185.00,        29.0
8190.00,        17.0
8195.00,        12.0
8200.00,        18.0
8205.00,        17.0
8210.00,        17.0
8215.00,        16.0
8220.00,        16.0
8225.00,        19.0
8230.00,        23.0
8235.00,        8.0
8240.00,        12.0
8245.00,        17.0
8250.00,        12.0
8255.00,        13.0
8260.00,        13.0
8265.00,        21.0
8270.00,        12.0
8275.00,        25.0
8280.00,        11.0
8285.00,        19.0
8290.00,        19.0
8295.00,        18.0
8300.00,        20.0
8305.00,        13.0
8310.00,        16.0
8315.00,        6.0
8320.00,        29.0
8325.00,        17.0
8330.00,        17.0
8335.00,        21.0
8340.00,        17.0
8345.00,        11.0
8350.00,        22.0
8355.00,        14.0
8360.00,        10.0
8365.00,        20.0
8370.00,        16.0
8375.00,        13.0
8380.00,        14.0
8385.00,        15.0
8390.00,        22.0
8395.00,        16.0
8400.00,        17.0
8405.00,        14.0
8410.00,        20.0
8415.00,        19.0
8420.00,        20.0
8425.00,        14.0
8430.00,        12.0
8435.00,        11.0
8440.00,        15.0
8445.00,        18.0
8450.00,        21.0
8455.00,        16.0
8460.00,        15.0
8465.00,        15.0
8470.00,        19.0
8475.00,        14.0
8480.00,        13.0
8485.00,        18.0
8490.00,        15.0
8495.00,        10.0
8500.00,        19.0
8505.00,        7.0
8510.00,        7.0
8515.00,        13.0
8520.00,        16.0
8525.00,        15.0
8530.00,        18.0
8535.00,        18.0
8540.00,        15.0
8545.00,        12.0
8550.00,        17.0
8555.00,        19.0
8560.00,        14.0
8565.00,        20.0
8570.00,        22.0
8575.00,        9.0
8580.00,        8.0
8585.00,        17.0
8590.00,        12.0
8595.00,        16.0
8600.00,        12.0
8605.00,        18.0
8610.00,        13.0
8615.00,        17.0
8620.00,        16.0
8625.00,        13.0
8630.00,        17.0
8635.00,        13.0
8640.00,        20.0
8645.00,        20.0
8650.00,        4.0
8655.00,        21.0
8660.00,        14.0
8665.00,        13.0
8670.00,        8.0
8675.00,        15.0
8680.00,        14.0
8685.00,        21.0
8690.00,        16.0
8695.00,        11.0
8700.00,        11.0
8705.00,        20.0
8710.00,        18.0
8715.00,        9.0
8720.00,        12.0
8725.00,        18.0
8730.00,        16.0
8735.00,        7.0
8740.00,        15.0
8745.00,        20.0
8750.00,        15.0
8755.00,        17.0
8760.00,        11.0
8765.00,        8.0
8770.00,        16.0
8775.00,        18.0
8780.00,        19.0
8785.00,        12.0
8790.00,        13.0
8795.00,        19.0
8800.00,        15.0
8805.00,        7.0
8810.00,        14.0
8815.00,        17.0
8820.00,        14.0
8825.00,        18.0
8830.00,        19.0
8835.00,        18.0
8840.00,        15.0
8845.00,        14.0
8850.00,        17.0
8855.00,        14.0
8860.00,        11.0
8865.00,        15.0
8870.00,        11.0
8875.00,        9.0
8880.00,        13.0
8885.00,        9.0
8890.00,        20.0
8895.00,        11.0
8900.00,        17.0
8905.00,        12.0
8910.00,        16.0
8915.00,        21.0
8920.00,        22.0
8925.00,        18.0
8930.00,        14.0
8935.00,        24.0
8940.00,        15.0
8945.00,        16.0
8950.00,        22.0
8955.00,        13.0
8960.00,        20.0
8965.00,        11.0
8970.00,        20.0
8975.00,        11.0
8980.00,        12.0
8985.00,        11.0
8990.00,        9.0
8995.00,        17.0
9000.00,        19.0
9005.00,        12.0
9010.00,        17.0
9015.00,        22.0
9020.00,        11.0
9025.00,        18.0
9030.00,        23.0
9035.00,        11.0
9040.00,        24.0
9045.00,        20.0
9050.00,        14.0
9055.00,        21.0
9060.00,        13.0
9065.00,        19.0
9070.00,        24.0
9075.00,        8.0
9080.00,        12.0
9085.00,        14.0
9090.00,        12.0
9095.00,        24.0
9100.00,        9.0
9105.00,        13.0
9110.00,        16.0
9115.00,        18.0
9120.00,        11.0
9125.00,        11.0
9130.00,        11.0
9135.00,        13.0
9140.00,        14.0
9145.00,        16.0
9150.00,        16.0
9155.00,        18.0
9160.00,        8.0
9165.00,        15.0
9170.00,        11.0
9175.00,        12.0
9180.00,        15.0
9185.00,        16.0
9190.00,        10.0
9195.00,        18.0
9200.00,        15.0
9205.00,        14.0
9210.00,        20.0
9215.00,        9.0
9220.00,        20.0
9225.00,        10.0
9230.00,        14.0
9235.00,        13.0
9240.00,        11.0
9245.00,        11.0
9250.00,        12.0
9255.00,        10.0
9260.00,        8.0
9265.00,        13.0
9270.00,        15.0
9275.00,        16.0
9280.00,        19.0
9285.00,        10.0
9290.00,        19.0
9295.00,        12.0
9300.00,        11.0
9305.00,        20.0
9310.00,        16.0
9315.00,        12.0
9320.00,        13.0
9325.00,        12.0
9330.00,        20.0
9335.00,        14.0
9340.00,        13.0
9345.00,        17.0
9350.00,        13.0
9355.00,        14.0
9360.00,        13.0
9365.00,        11.0
9370.00,        10.0
9375.00,        14.0
9380.00,        14.0
9385.00,        11.0
9390.00,        13.0
9395.00,        13.0
9400.00,        16.0
9405.00,        19.0
9410.00,        17.0
9415.00,        10.0
9420.00,        16.0
9425.00,        21.0
9430.00,        15.0
9435.00,        8.0
9440.00,        11.0
9445.00,        19.0
9450.00,        13.0
9455.00,        14.0
9460.00,        14.0
9465.00,        14.0
9470.00,        19.0
9475.00,        13.0
9480.00,        11.0
9485.00,        12.0
9490.00,        16.0
9495.00,        16.0
9500.00,        8.0
9505.00,        14.0
9510.00,        14.0
9515.00,        12.0
9520.00,        15.0
9525.00,        16.0
9530.00,        14.0
9535.00,        15.0
9540.00,        19.0
9545.00,        11.0
9550.00,        16.0
9555.00,        9.0
9560.00,        13.0
9565.00,        17.0
9570.00,        10.0
9575.00,        14.0
9580.00,        8.0
9585.00,        15.0
9590.00,        13.0
9595.00,        14.0
9600.00,        13.0
9605.00,        10.0
9610.00,        13.0
9615.00,        10.0
9620.00,        13.0
9625.00,        11.0
9630.00,        12.0
9635.00,        13.0
9640.00,        15.0
9645.00,        9.0
9650.00,        16.0
9655.00,        12.0
9660.00,        12.0
9665.00,        13.0
9670.00,        9.0
9675.00,        15.0
9680.00,        8.0
9685.00,        10.0
9690.00,        10.0
9695.00,        9.0
9700.00,        13.0
9705.00,        13.0
9710.00,        15.0
9715.00,        14.0
9720.00,        14.0
9725.00,        14.0
9730.00,        10.0
9735.00,        17.0
9740.00,        15.0
9745.00,        15.0
9750.00,        13.0
9755.00,        8.0
9760.00,        13.0
9765.00,        9.0
9770.00,        16.0
9775.00,        11.0
9780.00,        10.0
9785.00,        10.0
9790.00,        12.0
9795.00,        16.0
9800.00,        12.0
9805.00,        13.0
9810.00,        13.0
9815.00,        8.0
9820.00,        9.0
9825.00,        8.0
9830.00,        6.0
9835.00,        9.0
9840.00,        15.0
9845.00,        12.0
9850.00,        17.0
9855.00,        13.0
9860.00,        9.0
9865.00,        9.0
9870.00,        17.0
9875.00,        12.0
9880.00,        14.0
9885.00,        11.0
9890.00,        12.0
9895.00,        12.0
9900.00,        9.0
9905.00,        13.0
9910.00,        10.0
9915.00,        8.0
9920.00,        17.0
9925.00,        18.0
9930.00,        7.0
9935.00,        10.0
9940.00,        16.0
9945.00,        8.0
9950.00,        16.0
9955.00,        10.0
9960.00,        8.0
9965.00,        10.0
9970.00,        10.0
9975.00,        13.0
9980.00,        9.0
9985.00,        10.0
9990.00,        8.0
9995.00,        12.0
10000.00,        16.0
10005.00,        6.0
10010.00,        8.0
10015.00,        10.0
10020.00,        14.0
10025.00,        8.0
10030.00,        11.0
10035.00,        8.0
10040.00,        16.0
10045.00,        11.0
10050.00,        11.0
10055.00,        7.0
10060.00,        16.0
10065.00,        12.0
10070.00,        9.0
10075.00,        10.0
10080.00,        12.0
10085.00,        13.0
10090.00,        13.0
10095.00,        8.0
10100.00,        14.0
10105.00,        10.0
10110.00,        11.0
10115.00,        9.0
10120.00,        16.0
10125.00,        11.0
10130.00,        6.0
10135.00,        9.0
10140.00,        11.0
10145.00,        8.0
10150.00,        4.0
10155.00,        3.0
10160.00,        8.0
10165.00,        12.0
10170.00,        12.0
10175.00,        9.0
10180.00,        8.0
10185.00,        9.0
10190.00,        7.0
10195.00,        10.0
10200.00,        22.0
10205.00,        11.0
10210.00,        10.0
10215.00,        9.0
10220.00,        20.0
10225.00,        10.0
10230.00,        8.0
10235.00,        16.0
10240.00,        8.0
10245.00,        9.0
10250.00,        13.0
10255.00,        11.0
10260.00,        17.0
10265.00,        9.0
10270.00,        10.0
10275.00,        15.0
10280.00,        9.0
10285.00,        9.0
10290.00,        7.0
10295.00,        10.0
10300.00,        11.0
10305.00,        7.0
10310.00,        10.0
10315.00,        5.0
10320.00,        12.0
10325.00,        7.0
10330.00,        8.0
10335.00,        10.0
10340.00,        12.0
10345.00,        12.0
10350.00,        13.0
10355.00,        7.0
10360.00,        13.0
10365.00,        12.0
10370.00,        15.0
10375.00,        16.0
10380.00,        9.0
10385.00,        14.0
10390.00,        9.0
10395.00,        8.0
10400.00,        12.0
10405.00,        11.0
10410.00,        13.0
10415.00,        5.0
10420.00,        15.0
10425.00,        15.0
10430.00,        11.0
10435.00,        18.0
10440.00,        8.0
10445.00,        12.0
10450.00,        16.0
10455.00,        9.0
10460.00,        13.0
10465.00,        9.0
10470.00,        13.0
10475.00,        9.0
10480.00,        13.0
10485.00,        17.0
10490.00,        8.0
10495.00,        10.0
10500.00,        7.0
10505.00,        9.0
10510.00,        11.0
10515.00,        11.0
10520.00,        10.0
10525.00,        9.0
10530.00,        7.0
10535.00,        16.0
10540.00,        8.0
10545.00,        16.0
10550.00,        11.0
10555.00,        9.0
10560.00,        9.0
10565.00,        10.0
10570.00,        16.0
10575.00,        13.0
10580.00,        10.0
10585.00,        9.0
10590.00,        6.0
10595.00,        7.0
10600.00,        6.0
10605.00,        10.0
10610.00,        13.0
10615.00,        10.0
10620.00,        11.0
10625.00,        11.0
10630.00,        10.0
10635.00,        13.0
10640.00,        9.0
10645.00,        11.0
10650.00,        14.0
10655.00,        13.0
10660.00,        12.0
10665.00,        12.0
10670.00,        4.0
10675.00,        13.0
10680.00,        6.0
10685.00,        9.0
10690.00,        7.0
10695.00,        14.0
10700.00,        6.0
10705.00,        12.0
10710.00,        10.0
10715.00,        6.0
10720.00,        10.0
10725.00,        11.0
10730.00,        9.0
10735.00,        11.0
10740.00,        12.0
10745.00,        8.0
10750.00,        10.0
10755.00,        10.0
10760.00,        12.0
10765.00,        8.0
10770.00,        16.0
10775.00,        8.0
10780.00,        10.0
10785.00,        9.0
10790.00,        12.0
10795.00,        10.0
10800.00,        9.0
10805.00,        8.0
10810.00,        11.0
10815.00,        10.0
10820.00,        8.0
10825.00,        7.0
10830.00,        13.0
10835.00,        9.0
10840.00,        10.0
10845.00,        14.0
10850.00,        9.0
10855.00,        6.0
10860.00,        6.0
10865.00,        10.0
10870.00,        10.0
10875.00,        7.0
10880.00,        12.0
10885.00,        4.0
10890.00,        13.0
10895.00,        6.0
10900.00,        15.0
10905.00,        10.0
10910.00,        14.0
10915.00,        9.0
10920.00,        6.0
10925.00,        14.0
10930.00,        7.0
10935.00,        11.0
10940.00,        7.0
10945.00,        13.0
10950.00,        10.0
10955.00,        10.0
10960.00,        14.0
10965.00,        7.0
10970.00,        8.0
10975.00,        10.0
10980.00,        13.0
10985.00,        8.0
10990.00,        10.0
10995.00,        8.0
11000.00,        10.0
11005.00,        6.0
11010.00,        5.0
11015.00,        8.0
11020.00,        9.0
11025.00,        12.0
11030.00,        8.0
11035.00,        8.0
11040.00,        9.0
11045.00,        8.0
11050.00,        9.0
11055.00,        8.0
11060.00,        8.0
11065.00,        11.0
11070.00,        10.0
11075.00,        11.0
11080.00,        7.0
11085.00,        8.0
11090.00,        8.0
11095.00,        4.0
11100.00,        3.0
11105.00,        11.0
11110.00,        11.0
11115.00,        9.0
11120.00,        11.0
11125.00,        11.0
11130.00,        12.0
11135.00,        9.0
11140.00,        12.0
11145.00,        12.0
11150.00,        8.0
11155.00,        6.0
11160.00,        7.0
11165.00,        11.0
11170.00,        9.0
11175.00,        10.0
11180.00,        5.0
11185.00,        5.0
11190.00,        15.0
11195.00,        9.0
11200.00,        14.0
11205.00,        11.0
11210.00,        6.0
11215.00,        3.0
11220.00,        10.0
11225.00,        12.0
11230.00,        7.0
11235.00,        6.0
11240.00,        14.0
11245.00,        8.0
11250.00,        10.0
11255.00,        11.0
11260.00,        8.0
11265.00,        8.0
11270.00,        6.0
11275.00,        9.0
11280.00,        7.0
11285.00,        12.0
11290.00,        7.0
11295.00,        8.0
11300.00,        9.0
11305.00,        6.0
11310.00,        10.0
11315.00,        10.0
11320.00,        9.0
11325.00,        10.0
11330.00,        9.0
11335.00,        9.0
11340.00,        8.0
11345.00,        9.0
11350.00,        9.0
11355.00,        11.0
11360.00,        11.0
11365.00,        6.0
11370.00,        10.0
11375.00,        8.0
11380.00,        3.0
11385.00,        9.0
11390.00,        7.0
11395.00,        8.0
11400.00,        10.0
11405.00,        6.0
11410.00,        8.0
11415.00,        11.0
11420.00,        2.0
11425.00,        7.0
11430.00,        10.0
11435.00,        9.0
11440.00,        4.0
11445.00,        10.0
11450.00,        9.0
11455.00,        11.0
11460.00,        10.0
11465.00,        8.0
11470.00,        15.0
11475.00,        3.0
11480.00,        8.0
11485.00,        12.0
11490.00,        13.0
11495.00,        6.0
11500.00,        7.0
11505.00,        10.0
11510.00,        11.0
11515.00,        5.0
11520.00,        7.0
11525.00,        4.0
11530.00,        6.0
11535.00,        8.0
11540.00,        6.0
11545.00,        10.0
11550.00,        10.0
11555.00,        10.0
11560.00,        11.0
11565.00,        9.0
11570.00,        8.0
11575.00,        8.0
11580.00,        7.0
11585.00,        6.0
11590.00,        15.0
11595.00,        6.0
11600.00,        8.0
11605.00,        6.0
11610.00,        9.0
11615.00,        7.0
11620.00,        8.0
11625.00,        6.0
11630.00,        9.0
11635.00,        8.0
11640.00,        5.0
11645.00,        7.0
11650.00,        6.0
11655.00,        10.0
11660.00,        6.0
11665.00,        9.0
11670.00,        8.0
11675.00,        9.0
11680.00,        7.0
11685.00,        4.0
11690.00,        4.0
11695.00,        6.0
11700.00,        9.0
11705.00,        7.0
11710.00,        12.0
11715.00,        5.0
11720.00,        9.0
11725.00,        7.0
11730.00,        7.0
11735.00,        11.0
11740.00,        4.0
11745.00,        14.0
11750.00,        3.0
11755.00,        7.0
11760.00,        5.0
11765.00,        5.0
11770.00,        12.0
11775.00,        4.0
11780.00,        9.0
11785.00,        5.0
11790.00,        7.0
11795.00,        8.0
11800.00,        8.0
11805.00,        12.0
11810.00,        2.0
11815.00,        5.0
11820.00,        8.0
11825.00,        6.0
11830.00,        7.0
11835.00,        8.0
11840.00,        10.0
11845.00,        10.0
11850.00,        6.0
11855.00,        6.0
11860.00,        5.0
11865.00,        7.0
11870.00,        8.0
11875.00,        7.0
11880.00,        7.0
11885.00,        6.0
11890.00,        4.0
11895.00,        7.0
11900.00,        10.0
11905.00,        4.0
11910.00,        12.0
11915.00,        9.0
11920.00,        6.0
11925.00,        7.0
11930.00,        3.0
11935.00,        10.0
11940.00,        7.0
11945.00,        6.0
11950.00,        12.0
11955.00,        9.0
11960.00,        4.0
11965.00,        10.0
11970.00,        6.0
11975.00,        9.0
11980.00,        12.0
11985.00,        10.0
11990.00,        4.0
11995.00,        7.0
12000.00,        6.0
12005.00,        6.0
12010.00,        4.0
12015.00,        6.0
12020.00,        11.0
12025.00,        9.0
12030.00,        7.0
12035.00,        5.0
12040.00,        7.0
12045.00,        5.0
12050.00,        9.0
12055.00,        8.0
12060.00,        8.0
12065.00,        7.0
12070.00,        8.0
12075.00,        5.0
12080.00,        13.0
12085.00,        8.0
12090.00,        9.0
12095.00,        6.0
12100.00,        8.0
12105.00,        5.0
12110.00,        7.0
12115.00,        8.0
12120.00,        7.0
12125.00,        10.0
12130.00,        3.0
12135.00,        9.0
12140.00,        6.0
12145.00,        5.0
12150.00,        3.0
12155.00,        4.0
12160.00,        7.0
12165.00,        10.0
12170.00,        5.0
12175.00,        13.0
12180.00,        9.0
12185.00,        4.0
12190.00,        6.0
12195.00,        6.0
12200.00,        3.0
12205.00,        7.0
12210.00,        8.0
12215.00,        8.0
12220.00,        6.0
12225.00,        3.0
12230.00,        5.0
12235.00,        6.0
12240.00,        7.0
12245.00,        8.0
12250.00,        5.0
12255.00,        9.0
12260.00,        6.0
12265.00,        4.0
12270.00,        7.0
12275.00,        9.0
12280.00,        7.0
12285.00,        5.0
12290.00,        7.0
12295.00,        10.0
12300.00,        6.0
12305.00,        8.0
12310.00,        6.0
12315.00,        8.0
12320.00,        4.0
12325.00,        4.0
12330.00,        5.0
12335.00,        4.0
12340.00,        6.0
12345.00,        8.0
12350.00,        3.0
12355.00,        7.0
12360.00,        8.0
12365.00,        10.0
12370.00,        4.0
12375.00,        7.0
12380.00,        8.0
12385.00,        9.0
12390.00,        6.0
12395.00,        9.0
12400.00,        8.0
12405.00,        12.0
12410.00,        8.0
12415.00,        10.0
12420.00,        7.0
12425.00,        12.0
12430.00,        3.0
12435.00,        3.0
12440.00,        3.0
12445.00,        3.0
12450.00,        11.0
12455.00,        9.0
12460.00,        7.0
12465.00,        5.0
12470.00,        4.0
12475.00,        4.0
12480.00,        7.0
12485.00,        5.0
12490.00,        8.0
12495.00,        3.0
12500.00,        5.0
12505.00,        8.0
12510.00,        11.0
12515.00,        5.0
12520.00,        12.0
12525.00,        9.0
12530.00,        6.0
12535.00,        6.0
12540.00,        3.0
12545.00,        10.0
12550.00,        4.0
12555.00,        6.0
12560.00,        8.0
12565.00,        8.0
12570.00,        5.0
12575.00,        5.0
12580.00,        8.0
12585.00,        6.0
12590.00,        6.0
12595.00,        1.0
12600.00,        7.0
12605.00,        5.0
12610.00,        5.0
12615.00,        7.0
12620.00,        10.0
12625.00,        8.0
12630.00,        3.0
12635.00,        3.0
12640.00,        4.0
12645.00,        8.0
12650.00,        11.0
12655.00,        4.0
12660.00,        4.0
12665.00,        8.0
12670.00,        8.0
12675.00,        5.0
12680.00,        5.0
12685.00,        6.0
12690.00,        6.0
12695.00,        5.0
12700.00,        5.0
12705.00,        6.0
12710.00,        5.0
12715.00,        7.0
12720.00,        5.0
12725.00,        7.0
12730.00,        1.0
12735.00,        8.0
12740.00,        4.0
12745.00,        11.0
12750.00,        3.0
12755.00,        2.0
12760.00,        10.0
12765.00,        7.0
12770.00,        10.0
12775.00,        5.0
12780.00,        3.0
12785.00,        4.0
12790.00,        7.0
12795.00,        5.0
12800.00,        2.0
12805.00,        3.0
12810.00,        4.0
12815.00,        6.0
12820.00,        8.0
12825.00,        4.0
12830.00,        4.0
12835.00,        3.0
12840.00,        4.0
12845.00,        4.0
12850.00,        11.0
12855.00,        8.0
12860.00,        7.0
12865.00,        5.0
12870.00,        5.0
12875.00,        4.0
12880.00,        8.0
12885.00,        4.0
12890.00,        6.0
12895.00,        2.0
12900.00,        8.0
12905.00,        8.0
12910.00,        10.0
12915.00,        3.0
12920.00,        10.0
12925.00,        9.0
12930.00,        3.0
12935.00,        2.0
12940.00,        4.0
12945.00,        5.0
12950.00,        4.0
12955.00,        6.0
12960.00,        4.0
12965.00,        5.0
12970.00,        7.0
12975.00,        4.0
12980.00,        6.0
12985.00,        3.0
12990.00,        8.0
12995.00,        9.0
13000.00,        5.0
13005.00,        8.0
13010.00,        6.0
13015.00,        5.0
13020.00,        5.0
13025.00,        6.0
13030.00,        5.0
13035.00,        4.0
13040.00,        5.0
13045.00,        6.0
13050.00,        6.0
13055.00,        7.0
13060.00,        5.0
13065.00,        6.0
13070.00,        6.0
13075.00,        3.0
13080.00,        11.0
13085.00,        5.0
13090.00,        4.0
13095.00,        7.0
13100.00,        4.0
13105.00,        6.0
13110.00,        7.0
13115.00,        5.0
13120.00,        2.0
13125.00,        5.0
13130.00,        5.0
13135.00,        7.0
13140.00,        2.0
13145.00,        6.0
13150.00,        10.0
13155.00,        6.0
13160.00,        7.0
13165.00,        8.0
13170.00,        2.0
13175.00,        6.0
13180.00,        5.0
13185.00,        6.0
13190.00,        6.0
13195.00,        7.0
13200.00,        3.0
13205.00,        2.0
13210.00,        4.0
13215.00,        4.0
13220.00,        5.0
13225.00,        6.0
13230.00,        5.0
13235.00,        1.0
13240.00,        3.0
13245.00,        4.0
13250.00,        7.0
13255.00,        10.0
13260.00,        2.0
13265.00,        4.0
13270.00,        5.0
13275.00,        4.0
13280.00,        4.0
13285.00,        10.0
13290.00,        8.0
13295.00,        3.0
13300.00,        7.0
13305.00,        5.0
13310.00,        6.0
13315.00,        2.0
13320.00,        10.0
13325.00,        6.0
13330.00,        4.0
13335.00,        6.0
13340.00,        5.0
13345.00,        7.0
13350.00,        10.0
13355.00,        2.0
13360.00,        5.0
13365.00,        6.0
13370.00,        6.0
13375.00,        2.0
13380.00,        8.0
13385.00,        10.0
13390.00,        5.0
13395.00,        7.0
13400.00,        8.0
13405.00,        6.0
13410.00,        5.0
13415.00,        1.0
13420.00,        5.0
13425.00,        3.0
13430.00,        3.0
13435.00,        8.0
13440.00,        6.0
13445.00,        6.0
13450.00,        6.0
13455.00,        5.0
13460.00,        5.0
13465.00,        5.0
13470.00,        6.0
13475.00,        7.0
13480.00,        10.0
13485.00,        7.0
13490.00,        3.0
13495.00,        5.0
13500.00,        4.0
13505.00,        6.0
13510.00,        3.0
13515.00,        3.0
13520.00,        2.0
13525.00,        7.0
13530.00,        4.0
13535.00,        5.0
13540.00,        5.0
13545.00,        6.0
13550.00,        5.0
13555.00,        3.0
13560.00,        6.0
13565.00,        5.0
13570.00,        3.0
13575.00,        7.0
13580.00,        3.0
13585.00,        5.0
13590.00,        8.0
13595.00,        9.0
13600.00,        5.0
13605.00,        8.0
13610.00,        3.0
13615.00,        4.0
13620.00,        2.0
13625.00,        1.0
13630.00,        5.0
13635.00,        4.0
13640.00,        2.0
13645.00,        4.0
13650.00,        4.0
13655.00,        5.0
13660.00,        4.0
13665.00,        3.0
13670.00,        2.0
13675.00,        4.0
13680.00,        4.0
13685.00,        7.0
13690.00,        6.0
13695.00,        6.0
13700.00,        7.0
13705.00,        5.0
13710.00,        5.0
13715.00,        4.0
13720.00,        4.0
13725.00,        6.0
13730.00,        10.0
13735.00,        4.0
13740.00,        7.0
13745.00,        4.0
13750.00,        5.0
13755.00,        5.0
13760.00,        3.0
13765.00,        3.0
13770.00,        4.0
13775.00,        7.0
13780.00,        7.0
13785.00,        5.0
13790.00,        6.0
13795.00,        6.0
13800.00,        3.0
13805.00,        4.0
13810.00,        1.0
13815.00,        5.0
13820.00,        0.0
13825.00,        6.0
13830.00,        2.0
13835.00,        7.0
13840.00,        5.0
13845.00,        2.0
13850.00,        5.0
13855.00,        8.0
13860.00,        3.0
13865.00,        3.0
13870.00,        5.0
13875.00,        4.0
13880.00,        6.0
13885.00,        5.0
13890.00,        4.0
13895.00,        6.0
13900.00,        3.0
13905.00,        8.0
13910.00,        3.0
13915.00,        6.0
13920.00,        3.0
13925.00,        6.0
13930.00,        4.0
13935.00,        5.0
13940.00,        4.0
13945.00,        1.0
13950.00,        3.0
13955.00,        2.0
13960.00,        4.0
13965.00,        5.0
13970.00,        6.0
13975.00,        3.0
13980.00,        4.0
13985.00,        3.0
13990.00,        5.0
13995.00,        1.0
14000.00,        5.0
14005.00,        6.0
14010.00,        1.0
14015.00,        1.0
14020.00,        5.0
14025.00,        1.0
14030.00,        4.0
14035.00,        5.0
14040.00,        6.0
14045.00,        1.0
14050.00,        2.0
14055.00,        2.0
14060.00,        7.0
14065.00,        3.0
14070.00,        8.0
14075.00,        2.0
14080.00,        4.0
14085.00,        2.0
14090.00,        2.0
14095.00,        1.0
14100.00,        2.0
14105.00,        3.0
14110.00,        1.0
14115.00,        3.0
14120.00,        7.0
14125.00,        2.0
14130.00,        1.0
14135.00,        6.0
14140.00,        1.0
14145.00,        2.0
14150.00,        4.0
14155.00,        4.0
14160.00,        2.0
14165.00,        1.0
14170.00,        6.0
14175.00,        3.0
14180.00,        5.0
14185.00,        5.0
14190.00,        6.0
14195.00,        5.0
14200.00,        6.0
14205.00,        4.0
14210.00,        1.0
14215.00,        3.0
14220.00,        3.0
14225.00,        1.0
14230.00,        4.0
14235.00,        2.0
14240.00,        4.0
14245.00,        4.0
14250.00,        2.0
14255.00,        1.0
14260.00,        9.0
14265.00,        10.0
14270.00,        3.0
14275.00,        3.0
14280.00,        6.0
14285.00,        2.0
14290.00,        4.0
14295.00,        3.0
14300.00,        3.0
14305.00,        6.0
14310.00,        6.0
14315.00,        4.0
14320.00,        3.0
14325.00,        1.0
14330.00,        2.0
14335.00,        5.0
14340.00,        2.0
14345.00,        0.0
14350.00,        7.0
14355.00,        1.0
14360.00,        4.0
14365.00,        7.0
14370.00,        7.0
14375.00,        2.0
14380.00,        3.0
14385.00,        6.0
14390.00,        5.0
14395.00,        10.0
14400.00,        4.0
14405.00,        7.0
14410.00,        5.0
14415.00,        6.0
14420.00,        4.0
14425.00,        6.0
14430.00,        2.0
14435.00,        4.0
14440.00,        3.0
14445.00,        7.0
14450.00,        5.0
14455.00,        6.0
14460.00,        2.0
14465.00,        2.0
14470.00,        1.0
14475.00,        4.0
14480.00,        1.0
14485.00,        7.0
14490.00,        4.0
14495.00,        2.0
14500.00,        4.0
14505.00,        4.0
14510.00,        2.0
14515.00,        2.0
14520.00,        2.0
14525.00,        7.0
14530.00,        1.0
14535.00,        4.0
14540.00,        1.0
14545.00,        6.0
14550.00,        3.0
14555.00,        2.0
14560.00,        2.0
14565.00,        1.0
14570.00,        3.0
14575.00,        2.0
14580.00,        1.0
14585.00,        4.0
14590.00,        6.0
14595.00,        6.0
14600.00,        4.0
14605.00,        5.0
14610.00,        2.0
14615.00,        4.0
14620.00,        1.0
14625.00,        2.0
14630.00,        4.0
14635.00,        3.0
14640.00,        4.0
14645.00,        5.0
14650.00,        2.0
14655.00,        3.0
14660.00,        3.0
14665.00,        1.0
14670.00,        5.0
14675.00,        3.0
14680.00,        5.0
14685.00,        3.0
14690.00,        2.0
14695.00,        4.0
14700.00,        5.0
14705.00,        1.0
14710.00,        3.0
14715.00,        4.0
14720.00,        3.0
14725.00,        1.0
14730.00,        2.0
14735.00,        1.0
14740.00,        3.0
14745.00,        0.0
14750.00,        1.0
14755.00,        3.0
14760.00,        5.0
14765.00,        4.0
14770.00,        3.0
14775.00,        2.0
14780.00,        3.0
14785.00,        5.0
14790.00,        1.0
14795.00,        1.0
14800.00,        4.0
14805.00,        3.0
14810.00,        2.0
14815.00,        2.0
14820.00,        5.0
14825.00,        4.0
14830.00,        1.0
14835.00,        4.0
14840.00,        3.0
14845.00,        2.0
14850.00,        1.0
14855.00,        2.0
14860.00,        2.0
14865.00,        2.0
14870.00,        1.0
14875.00,        3.0
14880.00,        2.0
14885.00,        9.0
14890.00,        4.0
14895.00,        2.0
14900.00,        4.0
14905.00,        6.0
14910.00,        1.0
14915.00,        2.0
14920.00,        4.0
14925.00,        2.0
14930.00,        5.0
14935.00,        3.0
14940.00,        4.0
14945.00,        3.0
14950.00,        1.0
14955.00,        1.0
14960.00,        4.0
14965.00,        1.0
14970.00,        4.0
14975.00,        5.0
14980.00,        3.0
14985.00,        5.0
14990.00,        2.0
14995.00,        5.0
15000.00,        1.0
15005.00,        3.0
15010.00,        4.0
15015.00,        4.0
15020.00,        4.0
15025.00,        4.0
15030.00,        2.0
15035.00,        4.0
15040.00,        2.0
15045.00,        1.0
15050.00,        4.0
15055.00,        3.0
15060.00,        1.0
15065.00,        1.0
15070.00,        3.0
15075.00,        2.0
15080.00,        1.0
15085.00,        1.0
15090.00,        4.0
15095.00,        3.0
15100.00,        6.0
15105.00,        3.0
15110.00,        2.0
15115.00,        8.0
15120.00,        2.0
15125.00,        2.0
15130.00,        4.0
15135.00,        4.0
15140.00,        2.0
15145.00,        6.0
15150.00,        1.0
15155.00,        5.0
15160.00,        1.0
15165.00,        3.0
15170.00,        4.0
15175.00,        3.0
15180.00,        4.0
15185.00,        3.0
15190.00,        3.0
15195.00,        7.0
15200.00,        4.0
15205.00,        1.0
15210.00,        4.0
15215.00,        2.0
15220.00,        5.0
15225.00,        5.0
15230.00,        1.0
15235.00,        3.0
15240.00,        4.0
15245.00,        1.0
15250.00,        2.0
15255.00,        3.0
15260.00,        3.0
15265.00,        2.0
15270.00,        2.0
15275.00,        5.0
15280.00,        3.0
15285.00,        1.0
15290.00,        3.0
15295.00,        3.0
15300.00,        3.0
15305.00,        4.0
15310.00,        2.0
15315.00,        3.0
15320.00,        3.0
15325.00,        2.0
15330.00,        4.0
15335.00,        2.0
15340.00,        3.0
15345.00,        3.0
15350.00,        2.0
15355.00,        6.0
15360.00,        4.0
15365.00,        0.0
15370.00,        1.0
15375.00,        1.0
15380.00,        1.0
15385.00,        1.0
15390.00,        1.0
15395.00,        5.0
15400.00,        3.0
15405.00,        0.0
15410.00,        3.0
15415.00,        0.0
15420.00,        1.0
15425.00,        3.0
15430.00,        1.0
15435.00,        3.0
15440.00,        3.0
15445.00,        6.0
15450.00,        3.0
15455.00,        6.0
15460.00,        2.0
15465.00,        4.0
15470.00,        0.0
15475.00,        4.0
15480.00,        3.0
15485.00,        3.0
15490.00,        2.0
15495.00,        3.0
15500.00,        2.0
15505.00,        1.0
15510.00,        2.0
15515.00,        4.0
15520.00,        3.0
15525.00,        7.0
15530.00,        3.0
15535.00,        2.0
15540.00,        5.0
15545.00,        5.0
15550.00,        1.0
15555.00,        7.0
15560.00,        1.0
15565.00,        2.0
15570.00,        2.0
15575.00,        7.0
15580.00,        4.0
15585.00,        3.0
15590.00,        1.0
15595.00,        2.0
15600.00,        2.0
15605.00,        4.0
15610.00,        5.0
15615.00,        2.0
15620.00,        1.0
15625.00,        3.0
15630.00,        5.0
15635.00,        2.0
15640.00,        3.0
15645.00,        4.0
15650.00,        0.0
15655.00,        3.0
15660.00,        1.0
15665.00,        1.0
15670.00,        1.0
15675.00,        5.0
15680.00,        3.0
15685.00,        4.0
15690.00,        3.0
15695.00,        2.0
15700.00,        3.0
15705.00,        4.0
15710.00,        4.0
15715.00,        4.0
15720.00,        5.0
15725.00,        3.0
15730.00,        1.0
15735.00,        4.0
15740.00,        2.0
15745.00,        0.0
15750.00,        5.0
15755.00,        1.0
15760.00,        4.0
15765.00,        4.0
15770.00,        6.0
15775.00,        1.0
15780.00,        1.0
15785.00,        5.0
15790.00,        3.0
15795.00,        2.0
15800.00,        2.0
15805.00,        2.0
15810.00,        1.0
15815.00,        2.0
15820.00,        3.0
15825.00,        2.0
15830.00,        0.0
15835.00,        3.0
15840.00,        5.0
15845.00,        4.0
15850.00,        0.0
15855.00,        1.0
15860.00,        5.0
15865.00,        4.0
15870.00,        1.0
15875.00,        5.0
15880.00,        3.0
15885.00,        3.0
15890.00,        2.0
15895.00,        0.0
15900.00,        3.0
15905.00,        5.0
15910.00,        2.0
15915.00,        2.0
15920.00,        4.0
15925.00,        3.0
15930.00,        0.0
15935.00,        2.0
15940.00,        6.0
15945.00,        3.0
15950.00,        0.0
15955.00,        0.0
15960.00,        6.0
15965.00,        2.0
15970.00,        4.0
15975.00,        2.0
15980.00,        4.0
15985.00,        1.0
15990.00,        4.0
15995.00,        0.0
16000.00,        4.0
16005.00,        1.0
16010.00,        3.0
16015.00,        4.0
16020.00,        4.0
16025.00,        2.0
16030.00,        2.0
16035.00,        4.0
16040.00,        2.0
16045.00,        5.0
16050.00,        1.0
16055.00,        0.0
16060.00,        0.0
16065.00,        1.0
16070.00,        3.0
16075.00,        3.0
16080.00,        1.0
16085.00,        1.0
16090.00,        2.0
16095.00,        4.0
16100.00,        0.0
16105.00,        5.0
16110.00,        5.0
16115.00,        2.0
16120.00,        4.0
16125.00,        3.0
16130.00,        5.0
16135.00,        1.0
16140.00,        3.0
16145.00,        5.0
16150.00,        6.0
16155.00,        2.0
16160.00,        1.0
16165.00,        4.0
16170.00,        4.0
16175.00,        1.0
16180.00,        6.0
16185.00,        2.0
16190.00,        1.0
16195.00,        3.0
16200.00,        2.0
16205.00,        1.0
16210.00,        0.0
16215.00,        1.0
16220.00,        4.0
16225.00,        1.0
16230.00,        2.0
16235.00,        2.0
16240.00,        2.0
16245.00,        3.0
16250.00,        4.0
16255.00,        2.0
16260.00,        2.0
16265.00,        5.0
16270.00,        4.0
16275.00,        1.0
16280.00,        3.0
16285.00,        4.0
16290.00,        3.0
16295.00,        1.0
16300.00,        3.0
16305.00,        1.0
16310.00,        2.0
16315.00,        6.0
16320.00,        4.0
16325.00,        3.0
16330.00,        3.0
16335.00,        2.0
16340.00,        2.0
16345.00,        3.0
16350.00,        0.0
16355.00,        1.0
16360.00,        5.0
16365.00,        2.0
16370.00,        3.0
16375.00,        1.0
16380.00,        3.0
16385.00,        3.0
16390.00,        0.0
16395.00,        2.0
16400.00,        2.0
16405.00,        3.0
16410.00,        2.0
16415.00,        4.0
16420.00,        1.0
16425.00,        1.0
16430.00,        2.0
16435.00,        6.0
16440.00,        1.0
16445.00,        2.0
16450.00,        3.0
16455.00,        2.0
16460.00,        0.0
16465.00,        4.0
16470.00,        1.0
16475.00,        0.0
16480.00,        1.0
16485.00,        1.0
16490.00,        3.0
16495.00,        5.0
16500.00,        3.0
16505.00,        1.0
16510.00,        3.0
16515.00,        5.0
16520.00,        3.0
16525.00,        2.0
16530.00,        6.0
16535.00,        5.0
16540.00,        4.0
16545.00,        5.0
16550.00,        1.0
16555.00,        4.0
16560.00,        2.0
16565.00,        2.0
16570.00,        2.0
16575.00,        3.0
16580.00,        3.0
16585.00,        0.0
16590.00,        2.0
16595.00,        1.0
16600.00,        4.0
16605.00,        4.0
16610.00,        2.0
16615.00,        5.0
16620.00,        1.0
16625.00,        0.0
16630.00,        2.0
16635.00,        5.0
16640.00,        2.0
16645.00,        4.0
16650.00,        0.0
16655.00,        2.0
16660.00,        1.0
16665.00,        3.0
16670.00,        2.0
16675.00,        3.0
16680.00,        1.0
16685.00,        0.0
16690.00,        3.0
16695.00,        2.0
16700.00,        1.0
16705.00,        2.0
16710.00,        2.0
16715.00,        3.0
16720.00,        1.0
16725.00,        4.0
16730.00,        4.0
16735.00,        5.0
16740.00,        1.0
16745.00,        0.0
16750.00,        1.0
16755.00,        3.0
16760.00,        1.0
16765.00,        0.0
16770.00,        3.0
16775.00,        1.0
16780.00,        0.0
16785.00,        0.0
16790.00,        1.0
16795.00,        1.0
16800.00,        3.0
16805.00,        2.0
16810.00,        0.0
16815.00,        3.0
16820.00,        2.0
16825.00,        1.0
16830.00,        2.0
16835.00,        1.0
16840.00,        2.0
16845.00,        1.0
16850.00,        3.0
16855.00,        2.0
16860.00,        2.0
16865.00,        0.0
16870.00,        2.0
16875.00,        1.0
16880.00,        2.0
16885.00,        5.0
16890.00,        2.0
16895.00,        6.0
16900.00,        4.0
16905.00,        2.0
16910.00,        1.0
16915.00,        3.0
16920.00,        1.0
16925.00,        3.0
16930.00,        1.0
16935.00,        1.0
16940.00,        2.0
16945.00,        1.0
16950.00,        1.0
16955.00,        3.0
16960.00,        3.0
16965.00,        4.0
16970.00,        0.0
16975.00,        1.0
16980.00,        8.0
16985.00,        6.0
16990.00,        3.0
16995.00,        3.0
17000.00,        1.0
17005.00,        2.0
17010.00,        3.0
17015.00,        0.0
17020.00,        0.0
17025.00,        2.0
17030.00,        2.0
17035.00,        0.0
17040.00,        2.0
17045.00,        2.0
17050.00,        3.0
17055.00,        1.0
17060.00,        0.0
17065.00,        1.0
17070.00,        3.0
17075.00,        2.0
17080.00,        2.0
17085.00,        3.0
17090.00,        2.0
17095.00,        3.0
17100.00,        2.0
17105.00,        2.0
17110.00,        2.0
17115.00,        2.0
17120.00,        2.0
17125.00,        2.0
17130.00,        2.0
17135.00,        1.0
17140.00,        2.0
17145.00,        1.0
17150.00,        3.0
17155.00,        4.0
17160.00,        3.0
17165.00,        2.0
17170.00,        2.0
17175.00,        2.0
17180.00,        3.0
17185.00,        0.0
17190.00,        1.0
17195.00,        3.0
17200.00,        3.0
17205.00,        3.0
17210.00,        3.0
17215.00,        1.0
17220.00,        4.0
17225.00,        0.0
17230.00,        1.0
17235.00,        2.0
17240.00,        0.0
17245.00,        3.0
17250.00,        1.0
17255.00,        0.0
17260.00,        2.0
17265.00,        0.0
17270.00,        3.0
17275.00,        6.0
17280.00,        1.0
17285.00,        1.0
17290.00,        1.0
17295.00,        2.0
17300.00,        3.0
17305.00,        4.0
17310.00,        1.0
17315.00,        3.0
17320.00,        0.0
17325.00,        3.0
17330.00,        1.0
17335.00,        1.0
17340.00,        1.0
17345.00,        1.0
17350.00,        4.0
17355.00,        2.0
17360.00,        0.0
17365.00,        7.0
17370.00,        2.0
17375.00,        4.0
17380.00,        2.0
17385.00,        2.0
17390.00,        3.0
17395.00,        0.0
17400.00,        6.0
17405.00,        4.0
17410.00,        1.0
17415.00,        2.0
17420.00,        2.0
17425.00,        3.0
17430.00,        1.0
17435.00,        2.0
17440.00,        1.0
17445.00,        0.0
17450.00,        2.0
17455.00,        2.0
17460.00,        1.0
17465.00,        4.0
17470.00,        3.0
17475.00,        2.0
17480.00,        1.0
17485.00,        0.0
17490.00,        2.0
17495.00,        1.0
17500.00,        1.0
17505.00,        2.0
17510.00,        3.0
17515.00,        1.0
17520.00,        0.0
17525.00,        0.0
17530.00,        4.0
17535.00,        2.0
17540.00,        3.0
17545.00,        1.0
17550.00,        0.0
17555.00,        1.0
17560.00,        0.0
17565.00,        1.0
17570.00,        5.0
17575.00,        2.0
17580.00,        2.0
17585.00,        3.0
17590.00,        2.0
17595.00,        0.0
17600.00,        1.0
17605.00,        3.0
17610.00,        0.0
17615.00,        2.0
17620.00,        2.0
17625.00,        0.0
17630.00,        2.0
17635.00,        1.0
17640.00,        1.0
17645.00,        5.0
17650.00,        0.0
17655.00,        2.0
17660.00,        2.0
17665.00,        3.0
17670.00,        2.0
17675.00,        0.0
17680.00,        0.0
17685.00,        2.0
17690.00,        2.0
17695.00,        0.0
17700.00,        1.0
17705.00,        3.0
17710.00,        1.0
17715.00,        6.0
17720.00,        0.0
17725.00,        2.0
17730.00,        1.0
17735.00,        2.0
17740.00,        1.0
17745.00,        2.0
17750.00,        0.0
17755.00,        2.0
17760.00,        2.0
17765.00,        2.0
17770.00,        2.0
17775.00,        1.0
17780.00,        4.0
17785.00,        2.0
17790.00,        1.0
17795.00,        2.0
17800.00,        4.0
17805.00,        3.0
17810.00,        1.0
17815.00,        6.0
17820.00,        4.0
17825.00,        1.0
17830.00,        1.0
17835.00,        2.0
17840.00,        0.0
17845.00,        3.0
17850.00,        3.0
17855.00,        0.0
17860.00,        1.0
17865.00,        2.0
17870.00,        1.0
17875.00,        1.0
17880.00,        1.0
17885.00,        0.0
17890.00,        2.0
17895.00,        2.0
17900.00,        1.0
17905.00,        2.0
17910.00,        2.0
17915.00,        1.0
17920.00,        2.0
17925.00,        5.0
17930.00,        1.0
17935.00,        0.0
17940.00,        1.0
17945.00,        2.0
17950.00,        2.0
17955.00,        2.0
17960.00,        1.0
17965.00,        2.0
17970.00,        3.0
17975.00,        1.0
17980.00,        1.0
17985.00,        0.0
17990.00,        0.0
17995.00,        3.0
18000.00,        2.0
18005.00,        2.0
18010.00,        1.0
18015.00,        1.0
18020.00,        1.0
18025.00,        1.0
18030.00,        2.0
18035.00,        2.0
18040.00,        4.0
18045.00,        3.0
18050.00,        2.0
18055.00,        3.0
18060.00,        0.0
18065.00,        5.0
18070.00,        2.0
18075.00,        2.0
18080.00,        1.0
18085.00,        0.0
18090.00,        0.0
18095.00,        1.0
18100.00,        4.0
18105.00,        2.0
18110.00,        1.0
18115.00,        5.0
18120.00,        0.0
18125.00,        2.0
18130.00,        1.0
18135.00,        1.0
18140.00,        2.0
18145.00,        2.0
18150.00,        2.0
18155.00,        2.0
18160.00,        0.0
18165.00,        1.0
18170.00,        0.0
18175.00,        1.0
18180.00,        1.0
18185.00,        2.0
18190.00,        3.0
18195.00,        0.0
18200.00,        3.0
18205.00,        1.0
18210.00,        3.0
18215.00,        0.0
18220.00,        1.0
18225.00,        2.0
18230.00,        1.0
18235.00,        1.0
18240.00,        3.0
18245.00,        0.0
18250.00,        2.0
18255.00,        4.0
18260.00,        2.0
18265.00,        0.0
18270.00,        0.0
18275.00,        1.0
18280.00,        0.0
18285.00,        2.0
18290.00,        0.0
18295.00,        0.0
18300.00,        1.0
18305.00,        3.0
18310.00,        3.0
18315.00,        1.0
18320.00,        0.0
18325.00,        2.0
18330.00,        0.0
18335.00,        1.0
18340.00,        0.0
18345.00,        0.0
18350.00,        0.0
18355.00,        2.0
18360.00,        1.0
18365.00,        2.0
18370.00,        1.0
18375.00,        0.0
18380.00,        1.0
18385.00,        0.0
18390.00,        1.0
18395.00,        1.0
18400.00,        2.0
18405.00,        3.0
18410.00,        1.0
18415.00,        1.0
18420.00,        0.0
18425.00,        0.0
18430.00,        0.0
18435.00,        2.0
18440.00,        1.0
18445.00,        0.0
18450.00,        0.0
18455.00,        0.0
18460.00,        0.0
18465.00,        0.0
18470.00,        1.0
18475.00,        2.0
18480.00,        1.0
18485.00,        0.0
18490.00,        1.0
18495.00,        0.0
18500.00,        2.0
18505.00,        3.0
18510.00,        0.0
18515.00,        1.0
18520.00,        1.0
18525.00,        1.0
18530.00,        3.0
18535.00,        5.0
18540.00,        0.0
18545.00,        0.0
18550.00,        1.0
18555.00,        0.0
18560.00,        1.0
18565.00,        3.0
18570.00,        1.0
18575.00,        3.0
18580.00,        1.0
18585.00,        2.0
18590.00,        0.0
18595.00,        2.0
18600.00,        1.0
18605.00,        1.0
18610.00,        1.0
18615.00,        1.0
18620.00,        0.0
18625.00,        3.0
18630.00,        2.0
18635.00,        1.0
18640.00,        0.0
18645.00,        1.0
18650.00,        1.0
18655.00,        1.0
18660.00,        2.0
18665.00,        0.0
18670.00,        3.0
18675.00,        1.0
18680.00,        1.0
18685.00,        1.0
18690.00,        0.0
18695.00,        0.0
18700.00,        0.0
18705.00,        1.0
18710.00,        1.0
18715.00,        0.0
18720.00,        0.0
18725.00,        1.0
18730.00,        1.0
18735.00,        0.0
18740.00,        1.0
18745.00,        1.0
18750.00,        0.0
18755.00,        1.0
18760.00,        0.0
18765.00,        0.0
18770.00,        1.0
18775.00,        0.0
18780.00,        1.0
18785.00,        0.0
18790.00,        1.0
18795.00,        1.0
18800.00,        2.0
18805.00,        1.0
18810.00,        0.0
18815.00,        0.0
18820.00,        2.0
18825.00,        1.0
18830.00,        1.0
18835.00,        1.0
18840.00,        1.0
18845.00,        0.0
18850.00,        0.0
18855.00,        1.0
18860.00,        0.0
18865.00,        1.0
18870.00,        4.0
18875.00,        2.0
18880.00,        0.0
18885.00,        1.0
18890.00,        0.0
18895.00,        1.0
18900.00,        1.0
18905.00,        2.0
18910.00,        1.0
18915.00,        0.0
18920.00,        2.0
18925.00,        0.0
18930.00,        2.0
18935.00,        1.0
18940.00,        0.0
18945.00,        2.0
18950.00,        0.0
18955.00,        1.0
18960.00,        2.0
18965.00,        0.0
18970.00,        1.0
18975.00,        1.0
18980.00,        0.0
18985.00,        0.0
18990.00,        0.0
18995.00,        0.0
19000.00,        1.0
19005.00,        2.0
19010.00,        0.0
19015.00,        0.0
19020.00,        1.0
19025.00,        3.0
19030.00,        0.0
19035.00,        0.0
19040.00,        0.0
19045.00,        0.0
19050.00,        0.0
19055.00,        1.0
19060.00,        0.0
19065.00,        0.0
19070.00,        1.0
19075.00,        1.0
19080.00,        0.0
19085.00,        0.0
19090.00,        0.0
19095.00,        0.0
19100.00,        0.0
19105.00,        0.0
19110.00,        0.0
19115.00,        1.0
19120.00,        0.0
19125.00,        0.0
19130.00,        0.0
19135.00,        0.0
19140.00,        0.0
19145.00,        0.0
19150.00,        0.0
19155.00,        0.0
19160.00,        1.0
19165.00,        0.0
19170.00,        1.0
19175.00,        0.0
19180.00,        0.0
19185.00,        0.0
19190.00,        0.0
19195.00,        1.0
19200.00,        0.0
19205.00,        0.0
19210.00,        0.0
19215.00,        0.0
19220.00,        0.0
19225.00,        1.0
19230.00,        0.0
19235.00,        0.0
19240.00,        1.0
19245.00,        0.0
19250.00,        1.0
19255.00,        0.0
19260.00,        1.0
19265.00,        0.0
19270.00,        0.0
19275.00,        2.0
19280.00,        0.0
19285.00,        1.0
19290.00,        0.0
19295.00,        0.0
19300.00,        0.0
19305.00,        0.0
19310.00,        0.0
19315.00,        2.0
19320.00,        0.0
19325.00,        2.0
19330.00,        0.0
19335.00,        0.0
19340.00,        0.0
19345.00,        0.0
19350.00,        1.0
19355.00,        1.0
19360.00,        0.0
19365.00,        1.0
19370.00,        0.0
19375.00,        0.0
19380.00,        0.0
19385.00,        0.0
19390.00,        0.0
19395.00,        1.0
19400.00,        0.0
19405.00,        0.0
19410.00,        0.0
19415.00,        0.0
19420.00,        1.0
19425.00,        0.0
19430.00,        0.0
19435.00,        0.0
19440.00,        0.0
19445.00,        0.0
19450.00,        0.0
19455.00,        0.0
19460.00,        0.0
19465.00,        1.0
19470.00,        0.0
19475.00,        0.0
19480.00,        0.0
19485.00,        0.0
19490.00,        0.0
19495.00,        0.0
19500.00,        0.0
19505.00,        0.0
19510.00,        0.0
19515.00,        0.0
19520.00,        0.0
19525.00,        0.0
19530.00,        1.0
19535.00,        0.0
19540.00,        1.0
19545.00,        0.0
19550.00,        1.0
19555.00,        0.0
19560.00,        0.0
19565.00,        0.0
19570.00,        0.0
19575.00,        0.0
19580.00,        0.0
19585.00,        0.0
19590.00,        0.0
19595.00,        0.0
19600.00,        0.0
19605.00,        0.0
19610.00,        0.0
19615.00,        0.0
19620.00,        0.0
19625.00,        0.0
19630.00,        0.0
19635.00,        1.0
19640.00,        0.0
19645.00,        0.0
19650.00,        0.0
19655.00,        0.0
19660.00,        0.0
19665.00,        0.0
19670.00,        0.0
19675.00,        0.0
19680.00,        1.0
19685.00,        0.0
19690.00,        0.0
19695.00,        0.0
19700.00,        0.0
19705.00,        0.0
19710.00,        0.0
19715.00,        0.0
19720.00,        0.0
19725.00,        0.0
19730.00,        0.0
19735.00,        0.0
19740.00,        0.0
19745.00,        0.0
19750.00,        0.0
19755.00,        0.0
19760.00,        0.0
19765.00,        0.0
19770.00,        0.0
19775.00,        0.0
19780.00,        1.0
19785.00,        0.0
19790.00,        1.0
19795.00,        0.0
19800.00,        0.0
19805.00,        0.0
19810.00,        1.0
19815.00,        0.0
19820.00,        0.0
19825.00,        0.0
19830.00,        0.0
19835.00,        0.0
19840.00,        0.0
19845.00,        0.0
19850.00,        0.0
19855.00,        0.0
19860.00,        0.0
19865.00,        0.0
19870.00,        0.0
19875.00,        0.0
19880.00,        0.0
19885.00,        0.0
19890.00,        0.0
19895.00,        0.0
19900.00,        0.0
19905.00,        0.0
19910.00,        0.0
19915.00,        0.0
19920.00,        0.0
19925.00,        0.0
19930.00,        0.0
19935.00,        0.0
19940.00,        0.0
19945.00,        0.0
19950.00,        0.0
19955.00,        0.0
19960.00,        0.0
19965.00,        1.0
19970.00,        0.0
19975.00,        0.0
19980.00,        0.0
19985.00,        0.0
19990.00,        0.0
19995.00,        0.0
20000.00,        0.0
20005.00,        0.0
20010.00,        0.0
20015.00,        0.0
20020.00,        0.0
20025.00,        0.0
20030.00,        0.0
20035.00,        0.0
20040.00,        0.0
20045.00,        0.0
20050.00,        0.0
20055.00,        0.0
20060.00,        0.0
20065.00,        0.0
20070.00,        0.0
20075.00,        0.0
20080.00,        0.0
20085.00,        0.0
20090.00,        0.0
20095.00,        0.0
20100.00,        0.0
20105.00,        0.0
20110.00,        0.0
20115.00,        0.0
20120.00,        0.0
20125.00,        0.0
20130.00,        0.0
20135.00,        0.0
20140.00,        0.0
20145.00,        0.0
20150.00,        0.0
20155.00,        0.0
20160.00,        0.0
20165.00,        0.0
20170.00,        0.0
20175.00,        0.0
20180.00,        0.0
20185.00,        0.0
20190.00,        0.0
20195.00,        0.0
20200.00,        0.0
20205.00,        0.0
20210.00,        0.0
20215.00,        0.0
20220.00,        0.0
20225.00,        0.0
20230.00,        0.0
20235.00,        0.0
20240.00,        0.0
20245.00,        0.0
20250.00,        0.0
20255.00,        0.0
20260.00,        0.0
20265.00,        0.0
20270.00,        0.0
20275.00,        0.0
20280.00,        0.0
20285.00,        0.0
20290.00,        0.0
20295.00,        0.0
20300.00,        0.0
20305.00,        0.0
20310.00,        0.0
20315.00,        0.0
20320.00,        0.0
20325.00,        0.0
20330.00,        0.0
20335.00,        0.0
20340.00,        0.0
20345.00,        0.0
20350.00,        0.0
20355.00,        0.0
20360.00,        0.0
20365.00,        0.0
20370.00,        0.0
20375.00,        0.0
20380.00,        0.0
20385.00,        0.0
20390.00,        0.0
20395.00,        0.0
20400.00,        0.0
20405.00,        0.0
20410.00,        0.0
20415.00,        0.0
20420.00,        0.0
20425.00,        0.0
20430.00,        0.0
20435.00,        0.0
20440.00,        0.0
20445.00,        0.0
20450.00,        0.0
20455.00,        0.0
20460.00,        0.0
20465.00,        0.0
20470.00,        0.0
20475.00,        0.0
#ENDOFDATA   :
