# Supplementary material for: Role of the novel aloe vera-based titanium dioxide bleaching gel on the strength and mineral content of the human tooth enamel with respect to age
Source: PeerJ. 2024 Sep 18;12:e17779. doi: 10.7717/peerj.17779 (PMC11416088; doi:10.7717/peerj.17779)
Supplement: Supplemental Information 7 [file peerj-12-17779-s007.txt]

;RAW4.00
[RawHeader]
Date=01/13/2023
EstimatedTotalTime=535.2
FurtherDQLReading=0
HardwareIndicator=65519
MeasuredTotalTime=5.44769
MeasurementFlag=1
NumberOfMeasuredRanges=1
NumberOfRanges=1
Time=11:23:37

[VarInfo]
Type=USER
Flags=0
Value=Lab Manager

[VarInfo]
Type=SAMPLEID
Flags=0
Value=Commander Sample ID

[VarInfo]
Type=COMMENT
Flags=0
Value=

[VarInfo]
Type=UTF
Flags=0
Value=

[VarInfo]
Type=CREATOR
Flags=0
Value=V5Converter

[VarInfo]
Type=CREATOR_VERSION
Flags=0
Value=3.3.47.0

[HardwareConfiguration]
AbsorptionFactor=9999
ActivateAbsorber=0
Alpha1=1.5406
Alpha2=1.54439
AlphaAverage=1.5418
AlphaRatio=0.5
Analyzer=0
Anode=Cu
AntiScatteringSlit=9999
BeamOpticsFlags=0
Beta=1.39222
BetaRelativeIntensity=0
DeactivateAbsorber=0
DetectorSlit=9999
DivergenceSlit=9999
GoniometerControl=0
GoniometerDiameter=560
GoniometerModel=512
GoniometerStage=0
Monochromator=0
NearSampleSlit=9999
PrimarySollerSlit=2.5
SampleChanger=0
SecondSollerSlit=2.5
SynchronousAxis=0
ThinFilmAttachment=9999
WaveUnit=A

[RangeHeader]
ActuallyUsedLambda=1.5418
AdditionalDetectorMask=257
DataRecordLength=4
DelayTime=0
DisplayPlaneNumber=0
EstimatedScanTime=535
ExtraParametersMask=0
GeneratorCurrent=30
GeneratorVoltage=40
Increment=0.0204512
Increment3=0
NumberOfCompletedData=3424
NumberOfCounts=1
NumberOfDetectors=0
NumberOfDrives=2
NumberOfEncoderDrives=0
NumberOfMeasuredData=3424
NumberOfVaryingParameters=0
RangeStartTime=0
RotationSpeed=0
ScanMode=1
ScanType=Locked Coupled
SimulatedMeasConditions=0
SlitChangerIn=0
SmootingWidth=0
Start=10
Steps=3424
SynchronousRotation=0
Time=28.8

[VarInfo]
Type=PSD_DISCRIM
Flags=0
Value=0.11;0.25

[VarInfo]
Type=OPTICS_V5
Flags=0
Value=H4sIAAAAAAAEAO0d23biOPJXfHjq2T2NsSEh6eMwh0DSk9NJwwl0b88TxzFK0LSxGV9ymff9n/2G3R9bXWwjS7KxCRCY+KHTtkqWSnVTVbksjF+f57byCDwfus5ZTas3agpwLHcKnYezWhjcf9SOa792jM+uA905CIDXc+cL1wFO0DcDU0FPO/6nZx+e1WZBsPikqk9PT/WnZt31HlS90dDUHzfXI2sG5uZH6PiB6Vigljw1Xf1UTfkOfXhng6/mHJzVlngkgD7wLQ8uArKA8QwgrFSF/s/2/uy54eIKzYhWeA48tL7B3R/ACoZmMDurqX3wCC2gsk+wvcTZKbRnm74fDZFQRj0H5nyBGnuuE5jQAR4zrkpQI3/iQbpWEJp2NMpv8GGmXJvOFPFEGVkQjQfvoaWMXvwAzH31ClHRC+d4GhHnjjFCJJ6aNsJjhMY2bfiXiSnTuTdtHxhqFtj4MbcvIbCntwANDy3ciLB3ALnyFbVjUCwx10fARu2dCwdNCaaGKkAMui6GM33oL2zzpZPFH0PNfEQcrPN58HU8IX/6F6PereTh+CnMt3ggcTYWamCmDVmm+ZK27p2lIGn/FLwskDyMPdP6idfNSenQg3PTeyFguZxGPZQBurcUxBNlHN4BhiBK9HBZsVXTc4syLIMXlWLyUDzDxqWXQx1J5Lnp/Bx4aKxbgE0UQGQgcrz/cl6Qv+XEfji+/TJBf7q9L6UEn6WrVPSvfLQ0+Ag6iDeIeMltArhCbDTtmLhcK9US14cUSTqZoaZaDczK+M5P3yrsDRH0gQcfoGPaaYBWixdH5RnxOAj9ziBZU6rZiB+M7m/cEPERcZFrNyJAIvesfiOeEbBExxNYxkaEwHMMVu5dTxkB0wZUBl6p0iozr6jcAlCu2UQq1QRFlaK3XYVOIc7xlaXsxXMA0GyIPHuj5bSFEbdUg3GDkQhc7yWRds1QxUaDQcZXCHqUabE6ofUydOjEzYbKthqisOHlMGMz8su0Dpxz17WB6dSUbw4MCHX7EPENO37XcA4DQpakye80DJW5M/rg3gzt4Ltph4CZIhoVUQ8GaEsg4LMatiM1PJ7KoIDNydjtEXbNTNt2n5YGhWtHPXszYP0E02WXuMHohX7gzjGDMI7MnUFd0qK4dcPA7XnADMDQcxfAC17iySSQ1Ep8ImFXUyT1X8P5HfA6egPxnGtDixhZpuMglVquImnBBLWpQEYc+e9/EhwbBMEbdwo635Ay3KPdF0kmuY/tFdlPBIskN0bbMD/k6svldS/Uv/SybBEPX2WOdmyJ+DUI2827sD//Mh/BNXAeglnXXsxMjbNDPLiQPdqxpg9nLz60TJuoz+C+74YIpdjS/e/fiV5p9aNW4/j12l+QlHo+KfVDJ2WreboTWiLn33zg90cBfujU1E52QcxznHjIoiQGHjYZm6e6ru+CjrfY1GcSkkAPjpJL/6N+tD0aku0XPYh3TI6ALGgfqTcKsFtCiJTQqhduj1SXrhX6KBpGTg3xLDhy8eB9JBkncFdOcNwS5E3bgkOuiw75Z+CgnQJ5RVxSOW6We885fiDNl6zpBnaMbCArBN9dOxC3v6j1bVjePFrfyPz8nrC91ViH79lUK0rRXuh5SCw4ikath0fReTehaPONKDp0n8jrB5Z0pO0ATBJPzH8wEqrpjY1TVF1lFsrEhmi3tGY4Qf5nCD2Ao99OdI0TBiLQoGEynRRjvTRjMois+9j0HkBwaZsPnaEHLuEzniq/X4xmwTTB5hIShRMOiMWRRc00U5F9yFQ6NdlHOgYfNOeGonxYmB9sCXFPbjSR9u3zPWbOfc1yClknjXOCeIdEvs+rTAoLSfujCW0TaSC+9enwRGGr5FaV3KqSW1Vyq0puVcmtKrlVJbeq5FaV3NozklXJrSq5VSW3quTW/pqkKrlVJbeq5NYuk1tx/gpd8qmtuKRPKEUbzcIAFwWndu6osfS+vdv8zcHraELm16gnN4hcM6NO6si8B7ggUZWuLupF0B4sQHyvoL3CB9GNdLnsg0Yf+ljwojbybCwYMhDXH88r704gRryUZS43WWVOUfzFfBG8kESkEifuyhXAX9wMB6MJ/VumAJ5MjJklrX5X2dRobmm6llWaru+8NH2w6Lnn7vPgnog/sfnxDs0VqhOYP4kEd0L6j2yYUbeOIQqZV/lgmY5i0Y8/FDS/QmBkuF9em2nPRkpU0FV987ZB3G/OFsRvKeuegyMnKPJa96znlQ9ICAvy5Je92RNK5/R1aU5fiHqb26ixJipGv9NZqlfCAMmXHyuU5wP+4OMOoPkV6PhIIcEUXQSuYjKMLKxA+JHlB1j4bqI1JppMTwTgKsWQ6oQo89koCDZwh+LXnf6BgqANyV+j1Dul3wCyG3yATRs39bGGELjNN/S9Rn54OOe045tj46lQAEo9tOU9XoRrhzH1mDvjBjpwHs47H7V6+7R9fNrUmq2TY72pHbUv/tlsnCBaRz0QJ57JRXbPqMPbfkhSlGgbyPRl5ubhNJjxGXncdng5CIZeG3hbyW0I7eNjcZNYvQ0QUmYiSHU7i98qu4cckkcszLmmW6xnucXNPXaL8T6W8/3mjvxgBgv5hl74a85debosUhyz5a5t8sA78WWbxXzZ1s582e6d73p3OHTP1oZLaCMKTL7CybX7RN6iS7WCdlOo87iOAyuZR5T7zE6r5D8afi2/VjapYMwq/7byb9+zf7vV0om/p4u7xbonYtgJAS5NC7/hT9OOB+89Ga8hNngJMRGKcSvyDWX05t/A6PUmoXahzlqrTd13ZhaVIrnRgKQlORlg/YDkJD8gSRSU4/1b0FLE4WAjpSQCiX3ZV0ZMzayIqfV2EdPItW3gyfKdBJAXK5EO8wynngA3FS6xqEgCJhGc6zIu8d520JRCjON4Rti0fIQGToWJfMCxU6tY7HS0s9gpUym6z7hAgILlWsH2oIdA0ctICgpGT+SZZZRCBqWNE/1oosu0IKvPalWgwxP3tWgMtRo/wb69jyCKUKIPH4H3APChl5xvloZuK6xCYr6DsEpQpiqsKkU0fZtR1cWfIZbYPGGUdakk8j1L5FploflhkC55eb96W6ZbCVN0Ry2noYoAg7Op2Xomk/csBA4/ZFn6kUWCFpU7qPPWnMLQFyNN/YTSJz4hd3B/74MgU5Keoc8aiz2xBZE0ZxiDeqOBT/WTWoRWvdlutmUG4KRR1/TjJqvx3Oo70dmo3LnCa582PAIoFJjmnzec9GFOpO2jOAXH5Zs4dZjHQRKbSXuUO3k4GWPz4RqP3kGfPlyK2+Vs0gifQTwqfwZxmr5bP4U4mW4b5xCfvEGSBr+6s00LzFx7Kg1Ir3//+uPi9wu5+ifAVyq2mgwkKjgHyos2Y1lUr5Fyq8PR8v7Feb54AdtWb2YZPGf/dkcRnxRLqZyWTamU8YTQRowtqGkvrdBNcjb20IXoCpsoLA1JD7+cXerfjCfkXwmbFE+1iYxuZmm49oa14Xua0uWU8YCSurmY82yv8rpLK1SwwPukSuzSxKm0wDurzxskdoXqb+39lH9Xmd0qj1ZldiuJPEiJ3EZmV3IYSZXZ3V5mt2RGd53CfW33v7V0AJX7vPd/CLX7OTjzHK/K90moIj9fUghV2tW3qPRDUGkNigDc6reoQpmJtuPzTati/apYfy88vepj1P36GFWyS1Qfo8q92m2XVmuNV/m0BEnRo91Tapb6tLeq+UjVfOgZO0izXW8f6ceSHaN5pNX1Vru1haIP5ofXgcOeBhYd9phuTHmAzIt+2k35GPvrKI7Ap8H55LUb5kDXsoDvo8gZ+GsERjEWoh+YhpT/tfT085sLi+JxD7rMY00Gl/6t9d6E/CljhCg+Wy/zGKNdGG6nyuN05xkQwjFJjHdpw4WPdvOsn5KfQcps8i6K6bymGqvMEJJvs3lgbmCHFNsGBDlx1E0rc2oGjpUZVR0KVTEw7QaBac3w8Ge1jwf82xinxXIXkiNS8nMX6DqiVKK1SYPBmBbWAy3icmbIbsmStMvrq+GE/i1jo4TpNuEjlfKQEqlLtj5CQWq6o//7wk/hVPagsgeHZA8SMY6v8XZphw8PYNr38M6OOUqwwj7z1bQzfnLHM/JjHcs2DCa9RwtgYVGgP6nA9hTBaPsV58mdOi4JWz11qucmpi665LLrzYg7xGb821v4JcEIBAHisq+wPhWyK/SD1prSxckZ/wbFZJC6ZrHDjLnNvrf7jr0zC7/TS73NW2rqGPk9dEGTaFkczGC/oqW2MfU+gwoYEy7EBoeI2/8BzlDxA92KAAA=

[PSD]
ActualTwoTheta=9999
FirstUsedChannel=0
FixedPSD=0
PSDOpening=2.94497
PSDType=5

[Drive]
DriveFlags=1
DriveName=2Theta
DriveNumber=2
DriveOffset=0
OffsetIndex=0
OscillationAmplitude=0
OscillationSpeed=0
StartPosition=10

[Drive]
DriveFlags=1
DriveName=Theta
DriveNumber=1
DriveOffset=0
OffsetIndex=0
OscillationAmplitude=0
OscillationSpeed=0
StartPosition=5

[Data]
     Angle,       PSD,
        10,        14,
   10.0205,        20,
   10.0409,        17,
   10.0614,        25,
   10.0818,        14,
   10.1023,        16,
   10.1227,        11,
   10.1432,        16,
   10.1636,         9,
   10.1841,        16,
   10.2045,        16,
    10.225,        14,
   10.2454,         9,
   10.2659,        15,
   10.2863,        14,
   10.3068,         7,
   10.3272,        17,
   10.3477,        14,
   10.3681,        17,
   10.3886,        10,
    10.409,        12,
   10.4295,        22,
   10.4499,        13,
   10.4704,        16,
   10.4908,        11,
   10.5113,        15,
   10.5317,        12,
   10.5522,        16,
   10.5726,        13,
   10.5931,        21,
   10.6135,        14,
    10.634,        12,
   10.6544,        22,
   10.6749,        19,
   10.6953,        12,
   10.7158,        11,
   10.7362,        15,
   10.7567,        16,
   10.7771,        12,
   10.7976,         9,
    10.818,        15,
   10.8385,        11,
   10.8589,        13,
   10.8794,        12,
   10.8999,        14,
   10.9203,        14,
   10.9408,        10,
   10.9612,        16,
   10.9817,        10,
   11.0021,        18,
   11.0226,        18,
    11.043,         5,
   11.0635,        10,
   11.0839,        17,
   11.1044,        11,
   11.1248,        19,
   11.1453,        13,
   11.1657,        14,
   11.1862,        11,
   11.2066,        16,
   11.2271,         8,
   11.2475,        17,
    11.268,        13,
   11.2884,         8,
   11.3089,        13,
   11.3293,        16,
   11.3498,        11,
   11.3702,        11,
   11.3907,        20,
   11.4111,         6,
   11.4316,        16,
    11.452,        22,
   11.4725,        13,
   11.4929,        14,
   11.5134,        16,
   11.5338,        15,
   11.5543,        20,
   11.5747,        13,
   11.5952,        11,
   11.6156,        16,
   11.6361,        14,
   11.6565,        16,
    11.677,        11,
   11.6974,        21,
   11.7179,        13,
   11.7383,         6,
   11.7588,        13,
   11.7793,        14,
   11.7997,        15,
   11.8202,        14,
   11.8406,        13,
   11.8611,        13,
   11.8815,        10,
    11.902,        15,
   11.9224,        10,
   11.9429,        15,
   11.9633,        17,
   11.9838,        16,
   12.0042,        18,
   12.0247,        13,
   12.0451,        14,
   12.0656,        16,
    12.086,        20,
   12.1065,        15,
   12.1269,        17,
   12.1474,        15,
   12.1678,        17,
   12.1883,        10,
   12.2087,        17,
   12.2292,        10,
   12.2496,        15,
   12.2701,        17,
   12.2905,         5,
    12.311,        13,
   12.3314,        14,
   12.3519,        12,
   12.3723,        10,
   12.3928,        16,
   12.4132,        10,
   12.4337,        13,
   12.4541,        15,
   12.4746,         7,
    12.495,        16,
   12.5155,        18,
   12.5359,        11,
   12.5564,        13,
   12.5768,         9,
   12.5973,        14,
   12.6177,         9,
   12.6382,        10,
   12.6587,        18,
   12.6791,        12,
   12.6996,        20,
     12.72,        12,
   12.7405,        21,
   12.7609,        18,
   12.7814,        10,
   12.8018,        12,
   12.8223,        12,
   12.8427,         7,
   12.8632,        11,
   12.8836,         8,
   12.9041,        10,
   12.9245,         5,
    12.945,        10,
   12.9654,        13,
   12.9859,         5,
   13.0063,        15,
   13.0268,        10,
   13.0472,        18,
   13.0677,        11,
   13.0881,        17,
   13.1086,        10,
    13.129,        15,
   13.1495,        17,
   13.1699,        11,
   13.1904,        11,
   13.2108,        18,
   13.2313,        17,
   13.2517,        17,
   13.2722,        22,
   13.2926,        13,
   13.3131,        13,
   13.3335,         9,
    13.354,         9,
   13.3744,        12,
   13.3949,        14,
   13.4153,        19,
   13.4358,        11,
   13.4562,        15,
   13.4767,        12,
   13.4971,        16,
   13.5176,        14,
   13.5381,        13,
   13.5585,        15,
    13.579,        21,
   13.5994,        15,
   13.6199,         8,
   13.6403,        15,
   13.6608,        14,
   13.6812,        10,
   13.7017,        15,
   13.7221,        20,
   13.7426,         9,
    13.763,        19,
   13.7835,        17,
   13.8039,         9,
   13.8244,        12,
   13.8448,        11,
   13.8653,        14,
   13.8857,        12,
   13.9062,        11,
   13.9266,        10,
   13.9471,        12,
   13.9675,        14,
    13.988,         9,
   14.0084,         6,
   14.0289,        14,
   14.0493,        12,
   14.0698,        14,
   14.0902,        14,
   14.1107,        16,
   14.1311,        10,
   14.1516,         7,
    14.172,        14,
   14.1925,        14,
   14.2129,        10,
   14.2334,        11,
   14.2538,        14,
   14.2743,        15,
   14.2947,        14,
   14.3152,         8,
   14.3356,        12,
   14.3561,        10,
   14.3765,         8,
    14.397,        11,
   14.4175,        16,
   14.4379,        11,
   14.4584,        18,
   14.4788,        18,
   14.4993,         9,
   14.5197,         8,
   14.5402,        19,
   14.5606,        10,
   14.5811,        12,
   14.6015,        16,
    14.622,        12,
   14.6424,        17,
   14.6629,        17,
   14.6833,        19,
   14.7038,         9,
   14.7242,        10,
   14.7447,        11,
   14.7651,        11,
   14.7856,        11,
    14.806,        13,
   14.8265,        14,
   14.8469,        13,
   14.8674,        15,
   14.8878,         6,
   14.9083,         4,
   14.9287,         9,
   14.9492,        14,
   14.9696,        11,
   14.9901,        10,
   15.0105,        14,
    15.031,         6,
   15.0514,        13,
   15.0719,         7,
   15.0923,        14,
   15.1128,         8,
   15.1332,        19,
   15.1537,        12,
   15.1741,        14,
   15.1946,        13,
    15.215,        11,
   15.2355,        18,
   15.2559,        10,
   15.2764,        11,
   15.2968,        11,
   15.3173,        14,
   15.3378,         8,
   15.3582,        10,
   15.3787,        13,
   15.3991,         8,
   15.4196,        11,
     15.44,        18,
   15.4605,         8,
   15.4809,        14,
   15.5014,        15,
   15.5218,         9,
   15.5423,         8,
   15.5627,        10,
   15.5832,         7,
   15.6036,        11,
   15.6241,        14,
   15.6445,        14,
    15.665,        15,
   15.6854,        14,
   15.7059,         8,
   15.7263,        16,
   15.7468,         8,
   15.7672,        16,
   15.7877,        11,
   15.8081,        13,
   15.8286,        10,
    15.849,        27,
   15.8695,        11,
   15.8899,        16,
   15.9104,        12,
   15.9308,        15,
   15.9513,        13,
   15.9717,         9,
   15.9922,         6,
   16.0126,        13,
   16.0331,        19,
   16.0535,        18,
    16.074,        13,
   16.0944,        10,
   16.1149,        10,
   16.1353,        14,
   16.1558,        15,
   16.1762,         9,
   16.1967,        11,
   16.2172,        13,
   16.2376,        19,
   16.2581,         8,
   16.2785,        17,
    16.299,        12,
   16.3194,        11,
   16.3399,        13,
   16.3603,        18,
   16.3808,        13,
   16.4012,        12,
   16.4217,        17,
   16.4421,        13,
   16.4626,        16,
    16.483,        12,
   16.5035,        12,
   16.5239,        11,
   16.5444,        13,
   16.5648,        11,
   16.5853,        11,
   16.6057,        22,
   16.6262,         8,
   16.6466,        12,
   16.6671,         7,
   16.6875,         8,
    16.708,        16,
   16.7284,         9,
   16.7489,         9,
   16.7693,        12,
   16.7898,        12,
   16.8102,         8,
   16.8307,        10,
   16.8511,        20,
   16.8716,        18,
    16.892,        13,
   16.9125,        19,
   16.9329,        12,
   16.9534,        15,
   16.9738,        21,
   16.9943,        10,
   17.0147,         8,
   17.0352,        12,
   17.0556,        16,
   17.0761,         9,
   17.0966,        14,
    17.117,         6,
   17.1375,        18,
   17.1579,        13,
   17.1784,         8,
   17.1988,        10,
   17.2193,         5,
   17.2397,        13,
   17.2602,        12,
   17.2806,        14,
   17.3011,        14,
   17.3215,         6,
    17.342,        13,
   17.3624,        11,
   17.3829,        10,
   17.4033,        14,
   17.4238,        11,
   17.4442,         7,
   17.4647,        10,
   17.4851,        13,
   17.5056,        13,
    17.526,        12,
   17.5465,        16,
   17.5669,         9,
   17.5874,        11,
   17.6078,        13,
   17.6283,        15,
   17.6487,         9,
   17.6692,         7,
   17.6896,        17,
   17.7101,        14,
   17.7305,        15,
    17.751,        16,
   17.7714,        13,
   17.7919,         3,
   17.8123,        17,
   17.8328,        15,
   17.8532,         9,
   17.8737,        13,
   17.8941,        10,
   17.9146,        16,
    17.935,        18,
   17.9555,        11,
    17.976,         9,
   17.9964,        13,
   18.0169,        10,
   18.0373,        14,
   18.0578,         5,
   18.0782,        16,
   18.0987,         5,
   18.1191,        15,
   18.1396,         9,
     18.16,        13,
   18.1805,         8,
   18.2009,        12,
   18.2214,         9,
   18.2418,         9,
   18.2623,        15,
   18.2827,        19,
   18.3032,        16,
   18.3236,        21,
   18.3441,        15,
   18.3645,         8,
    18.385,        11,
   18.4054,        13,
   18.4259,         9,
   18.4463,        10,
   18.4668,         5,
   18.4872,        10,
   18.5077,        11,
   18.5281,        13,
   18.5486,        10,
    18.569,        16,
   18.5895,         8,
   18.6099,        10,
   18.6304,        11,
   18.6508,        15,
   18.6713,        15,
   18.6917,        12,
   18.7122,        18,
   18.7326,        10,
   18.7531,         9,
   18.7735,        15,
    18.794,        11,
   18.8144,         7,
   18.8349,        11,
   18.8554,        19,
   18.8758,         9,
   18.8963,        18,
   18.9167,         7,
   18.9372,        11,
   18.9576,         9,
   18.9781,        15,
   18.9985,        10,
    19.019,        10,
   19.0394,        14,
   19.0599,        12,
   19.0803,         8,
   19.1008,        10,
   19.1212,        17,
   19.1417,        17,
   19.1621,        17,
   19.1826,        15,
    19.203,        14,
   19.2235,         8,
   19.2439,        13,
   19.2644,        14,
   19.2848,        13,
   19.3053,        10,
   19.3257,         9,
   19.3462,        15,
   19.3666,        10,
   19.3871,         7,
   19.4075,         9,
    19.428,         8,
   19.4484,        10,
   19.4689,        13,
   19.4893,        12,
   19.5098,        13,
   19.5302,        14,
   19.5507,        18,
   19.5711,        12,
   19.5916,        15,
    19.612,        15,
   19.6325,         9,
   19.6529,         9,
   19.6734,        12,
   19.6938,        15,
   19.7143,        15,
   19.7348,        17,
   19.7552,         9,
   19.7757,        17,
   19.7961,        12,
   19.8166,        13,
    19.837,        10,
   19.8575,        11,
   19.8779,         9,
   19.8984,        12,
   19.9188,        14,
   19.9393,        15,
   19.9597,         5,
   19.9802,         8,
   20.0006,        11,
   20.0211,        10,
   20.0415,        16,
    20.062,         8,
   20.0824,        13,
   20.1029,        13,
   20.1233,        13,
   20.1438,        11,
   20.1642,        11,
   20.1847,        14,
   20.2051,         8,
   20.2256,        14,
    20.246,         9,
   20.2665,         8,
   20.2869,        14,
   20.3074,        12,
   20.3278,        17,
   20.3483,        10,
   20.3687,         6,
   20.3892,        10,
   20.4096,        16,
   20.4301,        10,
   20.4505,        14,
    20.471,        21,
   20.4914,        18,
   20.5119,        10,
   20.5323,        11,
   20.5528,        19,
   20.5732,        12,
   20.5937,        11,
   20.6142,         7,
   20.6346,         7,
   20.6551,        13,
   20.6755,         7,
    20.696,        12,
   20.7164,        11,
   20.7369,        13,
   20.7573,        10,
   20.7778,         9,
   20.7982,        13,
   20.8187,         8,
   20.8391,        14,
   20.8596,        10,
     20.88,         8,
   20.9005,         6,
   20.9209,         9,
   20.9414,         5,
   20.9618,        12,
   20.9823,        14,
   21.0027,        10,
   21.0232,        13,
   21.0436,        12,
   21.0641,        10,
   21.0845,        10,
    21.105,        13,
   21.1254,        13,
   21.1459,        13,
   21.1663,        13,
   21.1868,        12,
   21.2072,         9,
   21.2277,        11,
   21.2481,        14,
   21.2686,         8,
    21.289,         7,
   21.3095,        10,
   21.3299,         7,
   21.3504,        15,
   21.3708,         8,
   21.3913,        14,
   21.4117,        15,
   21.4322,        13,
   21.4526,        14,
   21.4731,         9,
   21.4936,        11,
    21.514,        10,
   21.5345,        12,
   21.5549,         7,
   21.5754,         9,
   21.5958,        12,
   21.6163,        12,
   21.6367,         8,
   21.6572,         6,
   21.6776,        15,
   21.6981,        15,
   21.7185,         7,
    21.739,        11,
   21.7594,        12,
   21.7799,        12,
   21.8003,        14,
   21.8208,         9,
   21.8412,         2,
   21.8617,        11,
   21.8821,        12,
   21.9026,        12,
    21.923,        11,
   21.9435,        14,
   21.9639,        13,
   21.9844,        13,
   22.0048,        14,
   22.0253,        13,
   22.0457,        14,
   22.0662,        11,
   22.0866,         9,
   22.1071,        13,
   22.1275,        10,
    22.148,        15,
   22.1684,        14,
   22.1889,        15,
   22.2093,         9,
   22.2298,        16,
   22.2502,         9,
   22.2707,        15,
   22.2911,        15,
   22.3116,        12,
    22.332,        12,
   22.3525,        18,
    22.373,         5,
   22.3934,        13,
   22.4139,         7,
   22.4343,         5,
   22.4548,        11,
   22.4752,        13,
   22.4957,        12,
   22.5161,        17,
   22.5366,        11,
    22.557,        12,
   22.5775,        11,
   22.5979,         7,
   22.6184,        13,
   22.6388,         8,
   22.6593,        13,
   22.6797,         7,
   22.7002,         7,
   22.7206,        14,
   22.7411,        12,
   22.7615,        12,
    22.782,        10,
   22.8024,        19,
   22.8229,         9,
   22.8433,        13,
   22.8638,        13,
   22.8842,        11,
   22.9047,         9,
   22.9251,        12,
   22.9456,        14,
    22.966,        13,
   22.9865,        20,
   23.0069,         5,
   23.0274,        12,
   23.0478,        18,
   23.0683,        20,
   23.0887,        14,
   23.1092,        13,
   23.1296,        13,
   23.1501,        10,
   23.1705,        14,
    23.191,        12,
   23.2114,        14,
   23.2319,         8,
   23.2524,         7,
   23.2728,        12,
   23.2933,         6,
   23.3137,        12,
   23.3342,         6,
   23.3546,         9,
   23.3751,         9,
   23.3955,        13,
    23.416,        14,
   23.4364,         8,
   23.4569,        10,
   23.4773,        10,
   23.4978,        15,
   23.5182,         7,
   23.5387,         7,
   23.5591,        12,
   23.5796,        16,
      23.6,        15,
   23.6205,        13,
   23.6409,         6,
   23.6614,         4,
   23.6818,        15,
   23.7023,        11,
   23.7227,        12,
   23.7432,         9,
   23.7636,        15,
   23.7841,         8,
   23.8045,        18,
    23.825,         8,
   23.8454,        11,
   23.8659,         6,
   23.8863,        10,
   23.9068,        11,
   23.9272,        14,
   23.9477,        18,
   23.9681,        13,
   23.9886,        13,
    24.009,        12,
   24.0295,        14,
   24.0499,        12,
   24.0704,         8,
   24.0908,        13,
   24.1113,        16,
   24.1318,         9,
   24.1522,        18,
   24.1727,        10,
   24.1931,        10,
   24.2136,         9,
    24.234,        13,
   24.2545,        10,
   24.2749,        15,
   24.2954,        10,
   24.3158,        17,
   24.3363,        13,
   24.3567,        16,
   24.3772,        11,
   24.3976,        11,
   24.4181,         9,
   24.4385,         9,
    24.459,        15,
   24.4794,        14,
   24.4999,        10,
   24.5203,        16,
   24.5408,         6,
   24.5612,        13,
   24.5817,        13,
   24.6021,        17,
   24.6226,        16,
    24.643,        12,
   24.6635,        13,
   24.6839,        16,
   24.7044,        14,
   24.7248,        15,
   24.7453,        15,
   24.7657,        21,
   24.7862,        18,
   24.8066,        19,
   24.8271,        10,
   24.8475,        16,
    24.868,        22,
   24.8884,        17,
   24.9089,        17,
   24.9293,        17,
   24.9498,        21,
   24.9702,        22,
   24.9907,        24,
   25.0111,        13,
   25.0316,        24,
   25.0521,        20,
   25.0725,        21,
    25.093,        10,
   25.1134,        23,
   25.1339,        31,
   25.1543,        35,
   25.1748,        25,
   25.1952,        41,
   25.2157,        55,
   25.2361,        49,
   25.2566,        65,
    25.277,        66,
   25.2975,       107,
   25.3179,       135,
   25.3384,       167,
   25.3588,       223,
   25.3793,       268,
   25.3997,       259,
   25.4202,       249,
   25.4406,       181,
   25.4611,       151,
   25.4815,       119,
    25.502,        72,
   25.5224,        54,
   25.5429,        37,
   25.5633,        26,
   25.5838,        23,
   25.6042,        19,
   25.6247,        22,
   25.6451,        17,
   25.6656,        26,
    25.686,        20,
   25.7065,        18,
   25.7269,        14,
   25.7474,        16,
   25.7678,        15,
   25.7883,        17,
   25.8087,        15,
   25.8292,        14,
   25.8496,         9,
   25.8701,        10,
   25.8905,        15,
    25.911,        22,
   25.9315,        10,
   25.9519,        20,
   25.9724,        10,
   25.9928,        18,
   26.0133,        13,
   26.0337,        17,
   26.0542,        13,
   26.0746,        10,
   26.0951,        11,
   26.1155,        14,
    26.136,         8,
   26.1564,        14,
   26.1769,        12,
   26.1973,         9,
   26.2178,         8,
   26.2382,        15,
   26.2587,         9,
   26.2791,        12,
   26.2996,        16,
     26.32,        10,
   26.3405,        20,
   26.3609,        11,
   26.3814,         8,
   26.4018,        10,
   26.4223,        15,
   26.4427,        11,
   26.4632,        11,
   26.4836,        11,
   26.5041,        11,
   26.5245,        14,
    26.545,        13,
   26.5654,        12,
   26.5859,        15,
   26.6063,         9,
   26.6268,        12,
   26.6472,        10,
   26.6677,        14,
   26.6881,        11,
   26.7086,        12,
    26.729,         4,
   26.7495,        11,
   26.7699,        10,
   26.7904,        21,
   26.8109,        11,
   26.8313,        12,
   26.8518,        19,
   26.8722,        16,
   26.8927,         9,
   26.9131,        12,
   26.9336,        13,
    26.954,         6,
   26.9745,        10,
   26.9949,        11,
   27.0154,        10,
   27.0358,        11,
   27.0563,        20,
   27.0767,        11,
   27.0972,         8,
   27.1176,        12,
   27.1381,         8,
   27.1585,         9,
    27.179,        19,
   27.1994,        12,
   27.2199,        12,
   27.2403,        10,
   27.2608,         8,
   27.2812,        10,
   27.3017,        13,
   27.3221,        14,
   27.3426,        13,
    27.363,        11,
   27.3835,        21,
   27.4039,        12,
   27.4244,        10,
   27.4448,        13,
   27.4653,        11,
   27.4857,        12,
   27.5062,         5,
   27.5266,        10,
   27.5471,        12,
   27.5675,        13,
    27.588,        11,
   27.6084,        14,
   27.6289,        13,
   27.6493,        15,
   27.6698,        11,
   27.6903,        14,
   27.7107,        14,
   27.7312,        13,
   27.7516,        13,
   27.7721,        10,
   27.7925,        18,
    27.813,         5,
   27.8334,        18,
   27.8539,        16,
   27.8743,        11,
   27.8948,        17,
   27.9152,        16,
   27.9357,         9,
   27.9561,        21,
   27.9766,        11,
    27.997,        11,
   28.0175,        12,
   28.0379,        13,
   28.0584,        15,
   28.0788,        20,
   28.0993,         6,
   28.1197,        10,
   28.1402,        17,
   28.1606,        14,
   28.1811,        11,
   28.2015,         7,
    28.222,        10,
   28.2424,        14,
   28.2629,        10,
   28.2833,         9,
   28.3038,        11,
   28.3242,        14,
   28.3447,         7,
   28.3651,         8,
   28.3856,        12,
    28.406,        10,
   28.4265,        11,
   28.4469,         5,
   28.4674,         9,
   28.4878,        12,
   28.5083,        10,
   28.5287,        12,
   28.5492,        15,
   28.5697,        24,
   28.5901,        19,
   28.6106,        10,
    28.631,        13,
   28.6515,        10,
   28.6719,        17,
   28.6924,         8,
   28.7128,         7,
   28.7333,        17,
   28.7537,        14,
   28.7742,        10,
   28.7946,        21,
   28.8151,        15,
   28.8355,        14,
    28.856,        14,
   28.8764,        13,
   28.8969,        18,
   28.9173,        10,
   28.9378,        13,
   28.9582,        12,
   28.9787,        10,
   28.9991,        13,
   29.0196,        15,
     29.04,        12,
   29.0605,        12,
   29.0809,        10,
   29.1014,        18,
   29.1218,         8,
   29.1423,        14,
   29.1627,        11,
   29.1832,        10,
   29.2036,        12,
   29.2241,         9,
   29.2445,        13,
    29.265,        10,
   29.2854,        16,
   29.3059,         9,
   29.3263,        14,
   29.3468,        10,
   29.3672,         8,
   29.3877,        15,
   29.4081,        12,
   29.4286,        14,
   29.4491,        17,
   29.4695,        16,
     29.49,        15,
   29.5104,        13,
   29.5309,        10,
   29.5513,        16,
   29.5718,        10,
   29.5922,         8,
   29.6127,        14,
   29.6331,        15,
   29.6536,        14,
    29.674,        10,
   29.6945,        11,
   29.7149,         9,
   29.7354,        11,
   29.7558,        10,
   29.7763,         8,
   29.7967,        11,
   29.8172,        14,
   29.8376,        12,
   29.8581,         3,
   29.8785,        12,
    29.899,        16,
   29.9194,        10,
   29.9399,        18,
   29.9603,         8,
   29.9808,         5,
   30.0012,        11,
   30.0217,        16,
   30.0421,         8,
   30.0626,        15,
    30.083,         9,
   30.1035,        13,
   30.1239,        15,
   30.1444,        11,
   30.1648,        17,
   30.1853,         7,
   30.2057,        11,
   30.2262,         9,
   30.2466,         9,
   30.2671,        13,
   30.2875,        10,
    30.308,         8,
   30.3285,        11,
   30.3489,        13,
   30.3694,         9,
   30.3898,        11,
   30.4103,         8,
   30.4307,        17,
   30.4512,        20,
   30.4716,        10,
   30.4921,        21,
   30.5125,         8,
    30.533,         5,
   30.5534,        16,
   30.5739,        11,
   30.5943,        17,
   30.6148,        20,
   30.6352,        19,
   30.6557,         5,
   30.6761,        16,
   30.6966,        16,
    30.717,        10,
   30.7375,         7,
   30.7579,        19,
   30.7784,         7,
   30.7988,        11,
   30.8193,        15,
   30.8397,        15,
   30.8602,        18,
   30.8806,        11,
   30.9011,        10,
   30.9215,        13,
    30.942,        15,
   30.9624,        11,
   30.9829,        13,
   31.0033,        16,
   31.0238,        15,
   31.0442,         8,
   31.0647,        14,
   31.0851,        13,
   31.1056,        12,
    31.126,        17,
   31.1465,         3,
   31.1669,        13,
   31.1874,        18,
   31.2079,        17,
   31.2283,         7,
   31.2488,         9,
   31.2692,        13,
   31.2897,        15,
   31.3101,        14,
   31.3306,        19,
    31.351,         9,
   31.3715,        13,
   31.3919,         8,
   31.4124,         8,
   31.4328,        10,
   31.4533,        11,
   31.4737,        11,
   31.4942,        10,
   31.5146,        15,
   31.5351,        14,
   31.5555,        16,
    31.576,         8,
   31.5964,        15,
   31.6169,         8,
   31.6373,         8,
   31.6578,        17,
   31.6782,        11,
   31.6987,        15,
   31.7191,        10,
   31.7396,        11,
     31.76,        13,
   31.7805,        11,
   31.8009,         4,
   31.8214,        16,
   31.8418,        12,
   31.8623,        12,
   31.8827,        16,
   31.9032,        12,
   31.9236,        13,
   31.9441,         9,
   31.9645,        10,
    31.985,        11,
   32.0054,        10,
   32.0259,         8,
   32.0463,        10,
   32.0668,        15,
   32.0873,        21,
   32.1077,         7,
   32.1282,        12,
   32.1486,        17,
   32.1691,        11,
   32.1895,        12,
     32.21,        14,
   32.2304,        10,
   32.2509,         9,
   32.2713,        14,
   32.2918,        15,
   32.3122,        16,
   32.3327,        18,
   32.3531,         5,
   32.3736,        17,
    32.394,        16,
   32.4145,        14,
   32.4349,        15,
   32.4554,        16,
   32.4758,        14,
   32.4963,        10,
   32.5167,        13,
   32.5372,        17,
   32.5576,        12,
   32.5781,        11,
   32.5985,         9,
    32.619,        17,
   32.6394,         7,
   32.6599,        11,
   32.6803,         8,
   32.7008,        11,
   32.7212,        10,
   32.7417,         9,
   32.7621,         8,
   32.7826,         8,
    32.803,        10,
   32.8235,        10,
   32.8439,         4,
   32.8644,         9,
   32.8848,        12,
   32.9053,         9,
   32.9257,        15,
   32.9462,        13,
   32.9667,         5,
   32.9871,        11,
   33.0076,         5,
    33.028,        12,
   33.0485,        14,
   33.0689,        15,
   33.0894,        14,
   33.1098,        11,
   33.1303,        11,
   33.1507,         6,
   33.1712,        16,
   33.1916,         6,
   33.2121,        10,
   33.2325,        12,
    33.253,        10,
   33.2734,        18,
   33.2939,         9,
   33.3143,         5,
   33.3348,        13,
   33.3552,         8,
   33.3757,         6,
   33.3961,        18,
   33.4166,        13,
    33.437,        11,
   33.4575,        16,
   33.4779,        12,
   33.4984,        13,
   33.5188,        11,
   33.5393,        11,
   33.5597,        13,
   33.5802,         9,
   33.6006,         7,
   33.6211,         8,
   33.6415,        11,
    33.662,        17,
   33.6824,        10,
   33.7029,        12,
   33.7233,        11,
   33.7438,         9,
   33.7642,        10,
   33.7847,        17,
   33.8051,        10,
   33.8256,        14,
    33.846,        11,
   33.8665,        14,
    33.887,         9,
   33.9074,         8,
   33.9279,        12,
   33.9483,        16,
   33.9688,        12,
   33.9892,        15,
   34.0097,        15,
   34.0301,        11,
   34.0506,        11,
    34.071,         7,
   34.0915,         1,
   34.1119,         9,
   34.1324,        11,
   34.1528,         9,
   34.1733,         8,
   34.1937,         7,
   34.2142,        12,
   34.2346,        18,
   34.2551,        11,
   34.2755,        13,
    34.296,        16,
   34.3164,         9,
   34.3369,        10,
   34.3573,        16,
   34.3778,        14,
   34.3982,         9,
   34.4187,        17,
   34.4391,        17,
   34.4596,         4,
     34.48,        17,
   34.5005,         5,
   34.5209,        10,
   34.5414,         9,
   34.5618,        13,
   34.5823,        11,
   34.6027,        12,
   34.6232,         7,
   34.6436,        12,
   34.6641,         9,
   34.6845,        14,
    34.705,        13,
   34.7254,         9,
   34.7459,         6,
   34.7664,        15,
   34.7868,         9,
   34.8073,        12,
   34.8277,        14,
   34.8482,        11,
   34.8686,        13,
   34.8891,         7,
   34.9095,        11,
     34.93,        15,
   34.9504,         6,
   34.9709,        11,
   34.9913,        11,
   35.0118,         9,
   35.0322,        15,
   35.0527,        14,
   35.0731,        14,
   35.0936,         6,
    35.114,         6,
   35.1345,        19,
   35.1549,        11,
   35.1754,         9,
   35.1958,        11,
   35.2163,         8,
   35.2367,        11,
   35.2572,         5,
   35.2776,        13,
   35.2981,         6,
   35.3185,        10,
    35.339,        12,
   35.3594,        12,
   35.3799,        10,
   35.4003,         9,
   35.4208,         7,
   35.4412,        10,
   35.4617,        10,
   35.4821,        10,
   35.5026,         9,
    35.523,         8,
   35.5435,        14,
   35.5639,        11,
   35.5844,        14,
   35.6048,         5,
   35.6253,        12,
   35.6458,         7,
   35.6662,        17,
   35.6867,         8,
   35.7071,        10,
   35.7276,        14,
    35.748,        13,
   35.7685,         9,
   35.7889,        15,
   35.8094,         9,
   35.8298,         6,
   35.8503,         9,
   35.8707,        14,
   35.8912,        10,
   35.9116,        12,
   35.9321,        10,
   35.9525,         6,
    35.973,        10,
   35.9934,        12,
   36.0139,         9,
   36.0343,         7,
   36.0548,        11,
   36.0752,        12,
   36.0957,        12,
   36.1161,        14,
   36.1366,        13,
    36.157,         7,
   36.1775,        16,
   36.1979,        12,
   36.2184,         9,
   36.2388,        14,
   36.2593,        11,
   36.2797,         6,
   36.3002,         9,
   36.3206,        13,
   36.3411,         6,
   36.3615,        12,
    36.382,        14,
   36.4024,         6,
   36.4229,        11,
   36.4433,        13,
   36.4638,         7,
   36.4842,         5,
   36.5047,         7,
   36.5252,        14,
   36.5456,        13,
   36.5661,        15,
   36.5865,        14,
    36.607,        11,
   36.6274,        10,
   36.6479,        10,
   36.6683,        15,
   36.6888,         9,
   36.7092,        12,
   36.7297,         7,
   36.7501,        17,
   36.7706,        15,
    36.791,        11,
   36.8115,        14,
   36.8319,        20,
   36.8524,        14,
   36.8728,        17,
   36.8933,        14,
   36.9137,        11,
   36.9342,        18,
   36.9546,         9,
   36.9751,        21,
   36.9955,        18,
    37.016,        20,
   37.0364,        30,
   37.0569,        12,
   37.0773,        26,
   37.0978,        11,
   37.1182,        18,
   37.1387,        13,
   37.1591,        25,
   37.1796,        17,
      37.2,        19,
   37.2205,        18,
   37.2409,        14,
   37.2614,        11,
   37.2818,         7,
   37.3023,        17,
   37.3227,        15,
   37.3432,        10,
   37.3636,         6,
   37.3841,        12,
   37.4046,        11,
    37.425,        12,
   37.4455,        10,
   37.4659,        11,
   37.4864,        11,
   37.5068,         7,
   37.5273,        17,
   37.5477,        16,
   37.5682,        12,
   37.5886,         7,
   37.6091,        14,
   37.6295,        13,
     37.65,        14,
   37.6704,        14,
   37.6909,        16,
   37.7113,        11,
   37.7318,        20,
   37.7522,        23,
   37.7727,        21,
   37.7931,        28,
   37.8136,        42,
    37.834,        49,
   37.8545,        47,
   37.8749,        52,
   37.8954,        51,
   37.9158,        54,
   37.9363,        40,
   37.9567,        39,
   37.9772,        32,
   37.9976,        27,
   38.0181,        29,
   38.0385,        24,
    38.059,        14,
   38.0794,        13,
   38.0999,        15,
   38.1203,        14,
   38.1408,        10,
   38.1612,        13,
   38.1817,        11,
   38.2021,        17,
   38.2226,        14,
    38.243,         9,
   38.2635,        14,
    38.284,         7,
   38.3044,        19,
   38.3249,         7,
   38.3453,        11,
   38.3658,        12,
   38.3862,        14,
   38.4067,        14,
   38.4271,        15,
   38.4476,        12,
    38.468,        12,
   38.4885,        17,
   38.5089,        20,
   38.5294,        16,
   38.5498,        10,
   38.5703,        19,
   38.5907,        12,
   38.6112,        23,
   38.6316,        25,
   38.6521,        25,
   38.6725,        26,
    38.693,        21,
   38.7134,        19,
   38.7339,        27,
   38.7543,        21,
   38.7748,        20,
   38.7952,        17,
   38.8157,        19,
   38.8361,        10,
   38.8566,         9,
    38.877,        17,
   38.8975,        13,
   38.9179,         7,
   38.9384,        10,
   38.9588,         9,
   38.9793,        10,
   38.9997,         9,
   39.0202,        13,
   39.0406,        14,
   39.0611,        19,
   39.0815,         7,
    39.102,        10,
   39.1224,        12,
   39.1429,         7,
   39.1634,        12,
   39.1838,        10,
   39.2043,         9,
   39.2247,         9,
   39.2452,         8,
   39.2656,        12,
   39.2861,        20,
   39.3065,         5,
    39.327,        10,
   39.3474,         4,
   39.3679,        14,
   39.3883,         6,
   39.4088,        15,
   39.4292,         9,
   39.4497,         8,
   39.4701,        15,
   39.4906,        11,
    39.511,        12,
   39.5315,         9,
   39.5519,         7,
   39.5724,        11,
   39.5928,        12,
   39.6133,         8,
   39.6337,        11,
   39.6542,        17,
   39.6746,        11,
   39.6951,        11,
   39.7155,        16,
    39.736,        12,
   39.7564,        11,
   39.7769,        12,
   39.7973,        10,
   39.8178,         9,
   39.8382,        11,
   39.8587,        14,
   39.8791,         8,
   39.8996,         9,
     39.92,        19,
   39.9405,        10,
   39.9609,        16,
   39.9814,        13,
   40.0018,        12,
   40.0223,        11,
   40.0428,         8,
   40.0632,         9,
   40.0837,        11,
   40.1041,         9,
   40.1246,         9,
    40.145,        15,
   40.1655,         6,
   40.1859,         7,
   40.2064,        12,
   40.2268,         6,
   40.2473,        10,
   40.2677,        10,
   40.2882,        12,
   40.3086,        10,
   40.3291,         7,
   40.3495,        15,
     40.37,         7,
   40.3904,         4,
   40.4109,        14,
   40.4313,        15,
   40.4518,         7,
   40.4722,         9,
   40.4927,         7,
   40.5131,         6,
   40.5336,        10,
    40.554,         6,
   40.5745,        11,
   40.5949,        14,
   40.6154,        12,
   40.6358,        11,
   40.6563,         7,
   40.6767,        12,
   40.6972,        13,
   40.7176,         9,
   40.7381,        14,
   40.7585,         8,
    40.779,        16,
   40.7994,         9,
   40.8199,         6,
   40.8403,         5,
   40.8608,        14,
   40.8812,        13,
   40.9017,        13,
   40.9222,        14,
   40.9426,        13,
   40.9631,        11,
   40.9835,         9,
    41.004,        10,
   41.0244,         4,
   41.0449,        13,
   41.0653,         9,
   41.0858,        11,
   41.1062,        14,
   41.1267,        14,
   41.1471,         5,
   41.1676,        13,
    41.188,         9,
   41.2085,        10,
   41.2289,         8,
   41.2494,        11,
   41.2698,        12,
   41.2903,         8,
   41.3107,        12,
   41.3312,        16,
   41.3516,        16,
   41.3721,         4,
   41.3925,        10,
    41.413,        14,
   41.4334,        16,
   41.4539,        12,
   41.4743,        12,
   41.4948,         4,
   41.5152,        13,
   41.5357,         7,
   41.5561,        11,
   41.5766,        16,
    41.597,        12,
   41.6175,        15,
   41.6379,        11,
   41.6584,         7,
   41.6788,        10,
   41.6993,        10,
   41.7197,        12,
   41.7402,        18,
   41.7606,        11,
   41.7811,        10,
   41.8016,         8,
    41.822,        10,
   41.8425,        11,
   41.8629,        12,
   41.8834,         4,
   41.9038,         9,
   41.9243,         9,
   41.9447,        11,
   41.9652,        11,
   41.9856,        13,
   42.0061,         6,
   42.0265,         7,
    42.047,         8,
   42.0674,        17,
   42.0879,        10,
   42.1083,        14,
   42.1288,         5,
   42.1492,        11,
   42.1697,        14,
   42.1901,         8,
   42.2106,        12,
    42.231,        11,
   42.2515,        11,
   42.2719,        18,
   42.2924,         7,
   42.3128,        12,
   42.3333,        17,
   42.3537,        15,
   42.3742,        10,
   42.3946,        16,
   42.4151,        11,
   42.4355,        15,
    42.456,        11,
   42.4764,        18,
   42.4969,        20,
   42.5173,        19,
   42.5378,        21,
   42.5582,        18,
   42.5787,        26,
   42.5991,        23,
   42.6196,        18,
     42.64,        13,
   42.6605,        18,
    42.681,        17,
   42.7014,        17,
   42.7219,        13,
   42.7423,         8,
   42.7628,         4,
   42.7832,         9,
   42.8037,         6,
   42.8241,         7,
   42.8446,        13,
    42.865,        10,
   42.8855,        10,
   42.9059,         7,
   42.9264,        15,
   42.9468,        13,
   42.9673,         8,
   42.9877,        10,
   43.0082,        14,
   43.0286,         8,
   43.0491,        14,
   43.0695,         6,
     43.09,        10,
   43.1104,        12,
   43.1309,        12,
   43.1513,        12,
   43.1718,        13,
   43.1922,        11,
   43.2127,         7,
   43.2331,        11,
   43.2536,        15,
    43.274,        14,
   43.2945,        14,
   43.3149,        12,
   43.3354,         7,
   43.3558,         8,
   43.3763,        12,
   43.3967,        11,
   43.4172,        11,
   43.4376,        13,
   43.4581,        10,
   43.4785,        16,
    43.499,        13,
   43.5194,         8,
   43.5399,        13,
   43.5603,        12,
   43.5808,        11,
   43.6013,        10,
   43.6217,        10,
   43.6422,        14,
   43.6626,        11,
   43.6831,        11,
   43.7035,        13,
    43.724,        11,
   43.7444,        15,
   43.7649,         9,
   43.7853,        17,
   43.8058,        11,
   43.8262,         8,
   43.8467,        12,
   43.8671,        13,
   43.8876,         8,
    43.908,        11,
   43.9285,        11,
   43.9489,         8,
   43.9694,        14,
   43.9898,         8,
   44.0103,         7,
   44.0307,        13,
   44.0512,        10,
   44.0716,         8,
   44.0921,        14,
   44.1125,        19,
    44.133,        17,
   44.1534,        10,
   44.1739,        14,
   44.1943,        10,
   44.2148,         6,
   44.2352,        11,
   44.2557,         8,
   44.2761,        12,
   44.2966,        17,
    44.317,         7,
   44.3375,        12,
   44.3579,         7,
   44.3784,        14,
   44.3988,         7,
   44.4193,        11,
   44.4397,        13,
   44.4602,         8,
   44.4807,        11,
   44.5011,         9,
   44.5216,         7,
    44.542,        13,
   44.5625,         9,
   44.5829,         6,
   44.6034,         7,
   44.6238,        15,
   44.6443,        10,
   44.6647,        12,
   44.6852,         8,
   44.7056,         8,
   44.7261,         8,
   44.7465,         8,
    44.767,        13,
   44.7874,        13,
   44.8079,         9,
   44.8283,        15,
   44.8488,        11,
   44.8692,        10,
   44.8897,        11,
   44.9101,        11,
   44.9306,        16,
    44.951,        12,
   44.9715,        13,
   44.9919,        10,
   45.0124,        12,
   45.0328,        12,
   45.0533,        15,
   45.0737,        15,
   45.0942,         9,
   45.1146,        15,
   45.1351,        16,
   45.1555,         7,
    45.176,        13,
   45.1964,        10,
   45.2169,        11,
   45.2373,        13,
   45.2578,        10,
   45.2782,         4,
   45.2987,        10,
   45.3191,         7,
   45.3396,         9,
   45.3601,        16,
   45.3805,        11,
    45.401,        13,
   45.4214,        10,
   45.4419,        11,
   45.4623,        10,
   45.4828,         6,
   45.5032,        12,
   45.5237,        14,
   45.5441,        18,
   45.5646,         9,
    45.585,        13,
   45.6055,        11,
   45.6259,        19,
   45.6464,        15,
   45.6668,        14,
   45.6873,        12,
   45.7077,        14,
   45.7282,         8,
   45.7486,        15,
   45.7691,        12,
   45.7895,         8,
     45.81,         8,
   45.8304,         7,
   45.8509,         9,
   45.8713,         4,
   45.8918,         9,
   45.9122,        10,
   45.9327,         2,
   45.9531,        12,
   45.9736,         9,
    45.994,         8,
   46.0145,        11,
   46.0349,         5,
   46.0554,        13,
   46.0758,        13,
   46.0963,         6,
   46.1167,         9,
   46.1372,        15,
   46.1576,        12,
   46.1781,         6,
   46.1985,         8,
    46.219,        17,
   46.2395,         9,
   46.2599,         6,
   46.2804,        16,
   46.3008,         7,
   46.3213,        10,
   46.3417,        10,
   46.3622,        10,
   46.3826,         8,
   46.4031,        12,
   46.4235,        14,
    46.444,         5,
   46.4644,        10,
   46.4849,        12,
   46.5053,        15,
   46.5258,        11,
   46.5462,         9,
   46.5667,         7,
   46.5871,        11,
   46.6076,        13,
    46.628,        18,
   46.6485,        14,
   46.6689,        11,
   46.6894,        11,
   46.7098,        11,
   46.7303,         8,
   46.7507,         9,
   46.7712,        16,
   46.7916,         9,
   46.8121,        17,
   46.8325,         9,
    46.853,         8,
   46.8734,        14,
   46.8939,         9,
   46.9143,         7,
   46.9348,         9,
   46.9552,         8,
   46.9757,        10,
   46.9961,        11,
   47.0166,        16,
    47.037,        13,
   47.0575,        11,
   47.0779,        10,
   47.0984,        15,
   47.1189,        12,
   47.1393,         6,
   47.1598,        16,
   47.1802,         3,
   47.2007,        17,
   47.2211,        12,
   47.2416,        15,
    47.262,        10,
   47.2825,        13,
   47.3029,        11,
   47.3234,        14,
   47.3438,         9,
   47.3643,        12,
   47.3847,        16,
   47.4052,         5,
   47.4256,        11,
   47.4461,        11,
   47.4665,        14,
    47.487,        11,
   47.5074,         7,
   47.5279,        13,
   47.5483,         4,
   47.5688,        10,
   47.5892,        10,
   47.6097,        16,
   47.6301,        12,
   47.6506,        11,
    47.671,         9,
   47.6915,         4,
   47.7119,        16,
   47.7324,        18,
   47.7528,         8,
   47.7733,        12,
   47.7937,        15,
   47.8142,        12,
   47.8346,         7,
   47.8551,        18,
   47.8755,        22,
    47.896,        13,
   47.9164,        18,
   47.9369,        11,
   47.9573,        22,
   47.9778,        27,
   47.9983,        25,
   48.0187,        25,
   48.0392,        40,
   48.0596,        43,
   48.0801,        50,
   48.1005,        69,
    48.121,        69,
   48.1414,        78,
   48.1619,        55,
   48.1823,        39,
   48.2028,        48,
   48.2232,        55,
   48.2437,        38,
   48.2641,        53,
   48.2846,        37,
    48.305,        19,
   48.3255,        19,
   48.3459,        16,
   48.3664,        14,
   48.3868,        14,
   48.4073,         6,
   48.4277,        12,
   48.4482,        10,
   48.4686,        16,
   48.4891,        17,
   48.5095,        12,
     48.53,         4,
   48.5504,         6,
   48.5709,         5,
   48.5913,        11,
   48.6118,         5,
   48.6322,         7,
   48.6527,        10,
   48.6731,         4,
   48.6936,         7,
    48.714,        10,
   48.7345,        10,
   48.7549,         6,
   48.7754,         9,
   48.7958,        14,
   48.8163,        11,
   48.8367,        18,
   48.8572,        14,
   48.8777,        13,
   48.8981,        10,
   48.9186,        14,
    48.939,        10,
   48.9595,        11,
   48.9799,         9,
   49.0004,        15,
   49.0208,         9,
   49.0413,        11,
   49.0617,        16,
   49.0822,        14,
   49.1026,        13,
   49.1231,        10,
   49.1435,        12,
    49.164,        13,
   49.1844,         7,
   49.2049,        10,
   49.2253,        11,
   49.2458,        15,
   49.2662,         9,
   49.2867,         9,
   49.3071,        11,
   49.3276,        15,
    49.348,        11,
   49.3685,        14,
   49.3889,        11,
   49.4094,        14,
   49.4298,        13,
   49.4503,        13,
   49.4707,        14,
   49.4912,        18,
   49.5116,         9,
   49.5321,        18,
   49.5525,         8,
    49.573,        14,
   49.5934,        16,
   49.6139,        16,
   49.6343,        12,
   49.6548,        12,
   49.6752,        14,
   49.6957,        15,
   49.7161,        18,
   49.7366,        15,
   49.7571,        10,
   49.7775,         8,
    49.798,        10,
   49.8184,         7,
   49.8389,         8,
   49.8593,        13,
   49.8798,         6,
   49.9002,        11,
   49.9207,         8,
   49.9411,        13,
   49.9616,        16,
    49.982,         9,
   50.0025,        12,
   50.0229,        19,
   50.0434,         9,
   50.0638,        12,
   50.0843,         9,
   50.1047,         5,
   50.1252,        12,
   50.1456,         7,
   50.1661,        11,
   50.1865,        12,
    50.207,        18,
   50.2274,        11,
   50.2479,        14,
   50.2683,        10,
   50.2888,        12,
   50.3092,         9,
   50.3297,        11,
   50.3501,        10,
   50.3706,         7,
    50.391,         6,
   50.4115,        10,
   50.4319,        16,
   50.4524,        15,
   50.4728,         8,
   50.4933,         7,
   50.5137,        14,
   50.5342,         7,
   50.5546,         9,
   50.5751,        10,
   50.5955,         9,
    50.616,        10,
   50.6365,        13,
   50.6569,        11,
   50.6774,         9,
   50.6978,         8,
   50.7183,         8,
   50.7387,         8,
   50.7592,        13,
   50.7796,        13,
   50.8001,         8,
   50.8205,        11,
    50.841,        12,
   50.8614,        12,
   50.8819,        10,
   50.9023,        11,
   50.9228,         8,
   50.9432,         7,
   50.9637,        14,
   50.9841,         6,
   51.0046,        10,
    51.025,         6,
   51.0455,         8,
   51.0659,         5,
   51.0864,        12,
   51.1068,         6,
   51.1273,        13,
   51.1477,        14,
   51.1682,        18,
   51.1886,        11,
   51.2091,         7,
   51.2295,        15,
     51.25,         8,
   51.2704,        10,
   51.2909,         4,
   51.3113,        12,
   51.3318,        15,
   51.3522,        14,
   51.3727,         7,
   51.3931,        16,
   51.4136,        13,
    51.434,        11,
   51.4545,        11,
   51.4749,         6,
   51.4954,         8,
   51.5159,        13,
   51.5363,         9,
   51.5568,        11,
   51.5772,        10,
   51.5977,         7,
   51.6181,        12,
   51.6386,        20,
    51.659,         7,
   51.6795,        13,
   51.6999,         7,
   51.7204,         6,
   51.7408,        15,
   51.7613,        10,
   51.7817,         9,
   51.8022,        10,
   51.8226,         7,
   51.8431,        19,
   51.8635,         7,
    51.884,        10,
   51.9044,         8,
   51.9249,         9,
   51.9453,        13,
   51.9658,        13,
   51.9862,        10,
   52.0067,        12,
   52.0271,        11,
   52.0476,        11,
    52.068,        13,
   52.0885,        11,
   52.1089,        11,
   52.1294,        12,
   52.1498,        12,
   52.1703,         7,
   52.1907,         8,
   52.2112,         6,
   52.2316,        10,
   52.2521,         5,
   52.2725,         5,
    52.293,        11,
   52.3134,         6,
   52.3339,        21,
   52.3543,         8,
   52.3748,        11,
   52.3953,        18,
   52.4157,         8,
   52.4362,        15,
   52.4566,        10,
   52.4771,        10,
   52.4975,         5,
    52.518,         8,
   52.5384,         7,
   52.5589,         9,
   52.5793,        16,
   52.5998,        12,
   52.6202,        12,
   52.6407,         8,
   52.6611,         8,
   52.6816,         7,
    52.702,         3,
   52.7225,        16,
   52.7429,         9,
   52.7634,         7,
   52.7838,        11,
   52.8043,         9,
   52.8247,        19,
   52.8452,        11,
   52.8656,        11,
   52.8861,         6,
   52.9065,         6,
    52.927,        11,
   52.9474,         8,
   52.9679,        11,
   52.9883,        10,
   53.0088,        14,
   53.0292,        17,
   53.0497,        11,
   53.0701,        11,
   53.0906,        15,
    53.111,         4,
   53.1315,        11,
   53.1519,        11,
   53.1724,         8,
   53.1928,        11,
   53.2133,        12,
   53.2337,        11,
   53.2542,         8,
   53.2746,        11,
   53.2951,         7,
   53.3156,        11,
    53.336,        15,
   53.3565,         9,
   53.3769,        15,
   53.3974,         7,
   53.4178,         9,
   53.4383,        12,
   53.4587,         5,
   53.4792,        10,
   53.4996,        10,
   53.5201,        13,
   53.5405,        17,
    53.561,        15,
   53.5814,         9,
   53.6019,        13,
   53.6223,        12,
   53.6428,         8,
   53.6632,        13,
   53.6837,         7,
   53.7041,        14,
   53.7246,        14,
    53.745,        13,
   53.7655,        21,
   53.7859,        18,
   53.8064,        14,
   53.8268,        13,
   53.8473,        17,
   53.8677,        21,
   53.8882,        34,
   53.9086,        27,
   53.9291,        40,
   53.9495,        48,
     53.97,        57,
   53.9904,        40,
   54.0109,        35,
   54.0313,        41,
   54.0518,        32,
   54.0722,        40,
   54.0927,        25,
   54.1131,        36,
   54.1336,        29,
    54.154,        36,
   54.1745,        18,
    54.195,         7,
   54.2154,        13,
   54.2359,        13,
   54.2563,        12,
   54.2768,        15,
   54.2972,        18,
   54.3177,        13,
   54.3381,         7,
   54.3586,        11,
    54.379,        18,
   54.3995,        10,
   54.4199,        11,
   54.4404,        15,
   54.4608,        14,
   54.4813,         8,
   54.5017,        16,
   54.5222,         8,
   54.5426,         8,
   54.5631,        11,
   54.5835,        15,
    54.604,        13,
   54.6244,        14,
   54.6449,        12,
   54.6653,        10,
   54.6858,         7,
   54.7062,        15,
   54.7267,        13,
   54.7471,         8,
   54.7676,         6,
    54.788,        14,
   54.8085,        14,
   54.8289,        13,
   54.8494,        23,
   54.8698,         8,
   54.8903,        17,
   54.9107,        19,
   54.9312,        13,
   54.9516,        17,
   54.9721,        15,
   54.9925,        14,
    55.013,        26,
   55.0334,        22,
   55.0539,        26,
   55.0744,        24,
   55.0948,        42,
   55.1153,        40,
   55.1357,        47,
   55.1562,        63,
   55.1766,        41,
   55.1971,        30,
   55.2175,        17,
    55.238,        23,
   55.2584,        25,
   55.2789,        25,
   55.2993,        32,
   55.3198,        24,
   55.3402,        16,
   55.3607,        20,
   55.3811,        12,
   55.4016,        12,
    55.422,        14,
   55.4425,         8,
   55.4629,        10,
   55.4834,        17,
   55.5038,        11,
   55.5243,        14,
   55.5447,        11,
   55.5652,        11,
   55.5856,         9,
   55.6061,         8,
   55.6265,        12,
    55.647,         3,
   55.6674,         9,
   55.6879,        11,
   55.7083,        15,
   55.7288,        13,
   55.7492,        10,
   55.7697,         8,
   55.7901,         6,
   55.8106,        12,
    55.831,        11,
   55.8515,        22,
   55.8719,         9,
   55.8924,        11,
   55.9128,        11,
   55.9333,         7,
   55.9538,         7,
   55.9742,        11,
   55.9947,         8,
   56.0151,        11,
   56.0356,        11,
    56.056,         6,
   56.0765,         9,
   56.0969,        15,
   56.1174,        14,
   56.1378,         5,
   56.1583,        13,
   56.1787,        11,
   56.1992,        15,
   56.2196,         9,
   56.2401,         8,
   56.2605,        14,
    56.281,        11,
   56.3014,         8,
   56.3219,        18,
   56.3423,        11,
   56.3628,        10,
   56.3832,         5,
   56.4037,         7,
   56.4241,         8,
   56.4446,         7,
    56.465,        14,
   56.4855,         8,
   56.5059,         5,
   56.5264,         9,
   56.5468,        12,
   56.5673,         7,
   56.5877,        13,
   56.6082,        10,
   56.6286,        13,
   56.6491,        10,
   56.6695,        12,
     56.69,         8,
   56.7104,        11,
   56.7309,        13,
   56.7513,         8,
   56.7718,        11,
   56.7922,        12,
   56.8127,        16,
   56.8332,         6,
   56.8536,        11,
   56.8741,         7,
   56.8945,         9,
    56.915,         9,
   56.9354,        14,
   56.9559,         9,
   56.9763,        10,
   56.9968,        11,
   57.0172,         7,
   57.0377,         8,
   57.0581,        12,
   57.0786,         6,
    57.099,         6,
   57.1195,        12,
   57.1399,        10,
   57.1604,         8,
   57.1808,         4,
   57.2013,        10,
   57.2217,        11,
   57.2422,        10,
   57.2626,        13,
   57.2831,         5,
   57.3035,        12,
    57.324,         8,
   57.3444,         9,
   57.3649,         5,
   57.3853,        11,
   57.4058,        10,
   57.4262,        12,
   57.4467,        13,
   57.4671,         9,
   57.4876,         9,
    57.508,         8,
   57.5285,        16,
   57.5489,         7,
   57.5694,        10,
   57.5898,         8,
   57.6103,         9,
   57.6307,         7,
   57.6512,        15,
   57.6716,        11,
   57.6921,        10,
   57.7126,         9,
    57.733,         9,
   57.7535,         9,
   57.7739,        11,
   57.7944,        10,
   57.8148,        10,
   57.8353,         8,
   57.8557,        13,
   57.8762,         2,
   57.8966,        14,
   57.9171,        10,
   57.9375,         4,
    57.958,        12,
   57.9784,         5,
   57.9989,        11,
   58.0193,         9,
   58.0398,         7,
   58.0602,         9,
   58.0807,        11,
   58.1011,        10,
   58.1216,         9,
    58.142,         9,
   58.1625,         8,
   58.1829,        14,
   58.2034,         6,
   58.2238,         2,
   58.2443,         4,
   58.2647,         8,
   58.2852,        10,
   58.3056,         8,
   58.3261,        12,
   58.3465,        10,
    58.367,         9,
   58.3874,         8,
   58.4079,        17,
   58.4283,        11,
   58.4488,         6,
   58.4692,        11,
   58.4897,        10,
   58.5101,         5,
   58.5306,        17,
    58.551,         6,
   58.5715,        13,
    58.592,         5,
   58.6124,         6,
   58.6329,        10,
   58.6533,         6,
   58.6738,        11,
   58.6942,         9,
   58.7147,        12,
   58.7351,        10,
   58.7556,         4,
    58.776,         6,
   58.7965,         8,
   58.8169,        13,
   58.8374,        10,
   58.8578,        13,
   58.8783,        12,
   58.8987,        14,
   58.9192,         9,
   58.9396,         9,
   58.9601,        10,
   58.9805,        14,
    59.001,        10,
   59.0214,        12,
   59.0419,         7,
   59.0623,        15,
   59.0828,        11,
   59.1032,        12,
   59.1237,        12,
   59.1441,        12,
   59.1646,        15,
    59.185,        14,
   59.2055,        10,
   59.2259,        11,
   59.2464,        11,
   59.2668,        16,
   59.2873,        10,
   59.3077,        11,
   59.3282,         9,
   59.3486,        10,
   59.3691,        11,
   59.3895,         8,
     59.41,         6,
   59.4304,         8,
   59.4509,         6,
   59.4714,        11,
   59.4918,         8,
   59.5123,        10,
   59.5327,         8,
   59.5532,         8,
   59.5736,         8,
   59.5941,        10,
   59.6145,         9,
    59.635,         9,
   59.6554,         8,
   59.6759,         5,
   59.6963,        11,
   59.7168,         5,
   59.7372,         6,
   59.7577,         4,
   59.7781,        14,
   59.7986,        11,
    59.819,        11,
   59.8395,        11,
   59.8599,         6,
   59.8804,        10,
   59.9008,        11,
   59.9213,         5,
   59.9417,         7,
   59.9622,         6,
   59.9826,         9,
   60.0031,        13,
   60.0235,        16,
    60.044,        11,
   60.0644,        10,
   60.0849,         9,
   60.1053,        16,
   60.1258,        15,
   60.1462,        13,
   60.1667,        15,
   60.1871,         9,
   60.2076,        11,
    60.228,         9,
   60.2485,        12,
   60.2689,        10,
   60.2894,         9,
   60.3098,        12,
   60.3303,         9,
   60.3508,        12,
   60.3712,         9,
   60.3917,        10,
   60.4121,        11,
   60.4326,        11,
    60.453,        11,
   60.4735,         7,
   60.4939,         5,
   60.5144,         9,
   60.5348,        10,
   60.5553,        12,
   60.5757,         8,
   60.5962,        11,
   60.6166,         8,
   60.6371,         7,
   60.6575,         7,
    60.678,         8,
   60.6984,        10,
   60.7189,        14,
   60.7393,        10,
   60.7598,        10,
   60.7802,        10,
   60.8007,         8,
   60.8211,         8,
   60.8416,         8,
    60.862,        11,
   60.8825,        11,
   60.9029,        13,
   60.9234,        15,
   60.9438,         9,
   60.9643,         8,
   60.9847,         3,
   61.0052,        15,
   61.0256,         7,
   61.0461,        10,
   61.0665,         9,
    61.087,        14,
   61.1074,         9,
   61.1279,        11,
   61.1483,         9,
   61.1688,        10,
   61.1892,        13,
   61.2097,         7,
   61.2302,        15,
   61.2506,        13,
   61.2711,         9,
   61.2915,         6,
    61.312,        11,
   61.3324,         8,
   61.3529,         8,
   61.3733,         8,
   61.3938,         8,
   61.4142,         7,
   61.4347,         6,
   61.4551,         7,
   61.4756,         9,
    61.496,         6,
   61.5165,         3,
   61.5369,        10,
   61.5574,        11,
   61.5778,        17,
   61.5983,         8,
   61.6187,         8,
   61.6392,        10,
   61.6596,         8,
   61.6801,         8,
   61.7005,         7,
    61.721,         8,
   61.7414,         9,
   61.7619,        16,
   61.7823,         9,
   61.8028,        11,
   61.8232,         7,
   61.8437,         5,
   61.8641,         8,
   61.8846,        10,
    61.905,         9,
   61.9255,        13,
   61.9459,        10,
   61.9664,        12,
   61.9868,        10,
   62.0073,        11,
   62.0277,        10,
   62.0482,        15,
   62.0686,        11,
   62.0891,        10,
   62.1096,        10,
     62.13,        10,
   62.1505,        13,
   62.1709,        13,
   62.1914,        14,
   62.2118,        12,
   62.2323,         7,
   62.2527,        17,
   62.2732,        11,
   62.2936,        19,
   62.3141,         9,
   62.3345,         8,
    62.355,        15,
   62.3754,        12,
   62.3959,        12,
   62.4163,        13,
   62.4368,         5,
   62.4572,        14,
   62.4777,         8,
   62.4981,        13,
   62.5186,        18,
    62.539,        11,
   62.5595,        13,
   62.5799,        10,
   62.6004,        14,
   62.6208,        15,
   62.6413,        19,
   62.6617,        19,
   62.6822,        17,
   62.7026,        24,
   62.7231,        31,
   62.7435,        30,
    62.764,        37,
   62.7844,        37,
   62.8049,        34,
   62.8253,        20,
   62.8458,        18,
   62.8662,        25,
   62.8867,        15,
   62.9071,        21,
   62.9276,        22,
    62.948,        17,
   62.9685,        20,
   62.9889,        23,
   63.0094,        22,
   63.0299,        19,
   63.0503,        20,
   63.0708,        11,
   63.0912,        12,
   63.1117,         9,
   63.1321,        11,
   63.1526,         5,
    63.173,        13,
   63.1935,         6,
   63.2139,        10,
   63.2344,        10,
   63.2548,        10,
   63.2753,        10,
   63.2957,        12,
   63.3162,        11,
   63.3366,         7,
   63.3571,         5,
   63.3775,        19,
    63.398,         7,
   63.4184,         6,
   63.4389,         7,
   63.4593,         9,
   63.4798,        11,
   63.5002,        11,
   63.5207,         8,
   63.5411,         9,
   63.5616,         9,
    63.582,        11,
   63.6025,         6,
   63.6229,        10,
   63.6434,         9,
   63.6638,         6,
   63.6843,         8,
   63.7047,         6,
   63.7252,        13,
   63.7456,         8,
   63.7661,         8,
   63.7865,         3,
    63.807,        15,
   63.8274,         9,
   63.8479,         6,
   63.8683,         8,
   63.8888,        10,
   63.9093,         7,
   63.9297,         6,
   63.9502,        10,
   63.9706,         6,
   63.9911,         8,
   64.0115,         6,
    64.032,        13,
   64.0524,        12,
   64.0729,         8,
   64.0933,         9,
   64.1138,         4,
   64.1342,        16,
   64.1547,         7,
   64.1751,         8,
   64.1956,         5,
    64.216,         5,
   64.2365,         6,
   64.2569,         8,
   64.2774,         9,
   64.2978,        14,
   64.3183,         5,
   64.3387,         9,
   64.3592,         9,
   64.3796,         2,
   64.4001,         5,
   64.4205,         7,
    64.441,         6,
   64.4614,         5,
   64.4819,         9,
   64.5023,        11,
   64.5228,         7,
   64.5432,         8,
   64.5637,        10,
   64.5841,         7,
   64.6046,         2,
    64.625,         7,
   64.6455,         8,
   64.6659,         3,
   64.6864,        11,
   64.7068,         7,
   64.7273,        18,
   64.7477,        11,
   64.7682,         6,
   64.7887,        11,
   64.8091,        12,
   64.8296,         8,
     64.85,         6,
   64.8705,         8,
   64.8909,        11,
   64.9114,         5,
   64.9318,         7,
   64.9523,        14,
   64.9727,         6,
   64.9932,        11,
   65.0136,        16,
   65.0341,         4,
   65.0545,        10,
    65.075,         8,
   65.0954,         8,
   65.1159,         5,
   65.1363,         5,
   65.1568,         9,
   65.1772,         9,
   65.1977,         4,
   65.2181,        10,
   65.2386,         9,
    65.259,         7,
   65.2795,         7,
   65.2999,        15,
   65.3204,         8,
   65.3408,        10,
   65.3613,        12,
   65.3817,         9,
   65.4022,         8,
   65.4226,         8,
   65.4431,         9,
   65.4635,        11,
    65.484,         6,
   65.5044,        15,
   65.5249,         9,
   65.5453,        12,
   65.5658,         9,
   65.5862,         5,
   65.6067,         7,
   65.6271,        10,
   65.6476,        12,
   65.6681,        13,
   65.6885,        11,
    65.709,         5,
   65.7294,         5,
   65.7499,         6,
   65.7703,         8,
   65.7908,        11,
   65.8112,         5,
   65.8317,        13,
   65.8521,        10,
   65.8726,        11,
    65.893,        17,
   65.9135,         9,
   65.9339,         4,
   65.9544,         9,
   65.9748,         9,
   65.9953,         7,
   66.0157,         7,
   66.0362,         6,
   66.0566,        10,
   66.0771,        12,
   66.0975,         8,
    66.118,         8,
   66.1384,         6,
   66.1589,         7,
   66.1793,         7,
   66.1998,        11,
   66.2202,        12,
   66.2407,         8,
   66.2611,         7,
   66.2816,        10,
    66.302,         8,
   66.3225,         7,
   66.3429,        11,
   66.3634,        11,
   66.3838,        10,
   66.4043,         9,
   66.4247,        14,
   66.4452,        12,
   66.4656,         9,
   66.4861,         8,
   66.5065,        12,
    66.527,         7,
   66.5475,        12,
   66.5679,         9,
   66.5884,         7,
   66.6088,        10,
   66.6293,        12,
   66.6497,        10,
   66.6702,        10,
   66.6906,         9,
   66.7111,         9,
   66.7315,         9,
    66.752,        12,
   66.7724,         8,
   66.7929,         9,
   66.8133,        10,
   66.8338,         7,
   66.8542,        12,
   66.8747,         8,
   66.8951,        12,
   66.9156,         9,
    66.936,        11,
   66.9565,        12,
   66.9769,         8,
   66.9974,         7,
   67.0178,         7,
   67.0383,         7,
   67.0587,         5,
   67.0792,        10,
   67.0996,        13,
   67.1201,         9,
   67.1405,        10,
    67.161,        13,
   67.1814,         5,
   67.2019,         8,
   67.2223,        13,
   67.2428,        12,
   67.2632,         6,
   67.2837,        13,
   67.3041,        13,
   67.3246,         4,
    67.345,        11,
   67.3655,        13,
   67.3859,        14,
   67.4064,         8,
   67.4269,        12,
   67.4473,        11,
   67.4678,         9,
   67.4882,        11,
   67.5087,         9,
   67.5291,        12,
   67.5496,        12,
     67.57,         6,
   67.5905,        13,
   67.6109,         7,
   67.6314,         9,
   67.6518,         2,
   67.6723,        12,
   67.6927,        12,
   67.7132,        13,
   67.7336,         7,
   67.7541,        13,
   67.7745,         9,
    67.795,        10,
   67.8154,         9,
   67.8359,         5,
   67.8563,         9,
   67.8768,         9,
   67.8972,         4,
   67.9177,         7,
   67.9381,         7,
   67.9586,        11,
    67.979,         6,
   67.9995,         9,
   68.0199,        11,
   68.0404,        10,
   68.0608,         8,
   68.0813,        13,
   68.1017,        11,
   68.1222,         7,
   68.1426,        12,
   68.1631,        11,
   68.1835,         9,
    68.204,        11,
   68.2244,        11,
   68.2449,         6,
   68.2653,         8,
   68.2858,         4,
   68.3063,         9,
   68.3267,        13,
   68.3472,         7,
   68.3676,         7,
   68.3881,         8,
   68.4085,        12,
    68.429,        12,
   68.4494,         7,
   68.4699,        16,
   68.4903,        16,
   68.5108,        10,
   68.5312,         9,
   68.5517,        11,
   68.5721,        11,
   68.5926,         9,
    68.613,         9,
   68.6335,        13,
   68.6539,         7,
   68.6744,        13,
   68.6948,        18,
   68.7153,        16,
   68.7357,        14,
   68.7562,        11,
   68.7766,        13,
   68.7971,        17,
   68.8175,        16,
    68.838,        19,
   68.8584,        20,
   68.8789,        17,
   68.8993,        13,
   68.9198,        10,
   68.9402,        12,
   68.9607,        14,
   68.9811,         4,
   69.0016,        11,
    69.022,        17,
   69.0425,        15,
   69.0629,        11,
   69.0834,        15,
   69.1038,         8,
   69.1243,         4,
   69.1447,        18,
   69.1652,         6,
   69.1857,         9,
   69.2061,         9,
   69.2266,        10,
    69.247,        11,
   69.2675,        20,
   69.2879,        13,
   69.3084,         8,
   69.3288,         9,
   69.3493,        10,
   69.3697,         6,
   69.3902,        10,
   69.4106,        12,
   69.4311,         9,
   69.4515,        14,
    69.472,         6,
   69.4924,         7,
   69.5129,         4,
   69.5333,         7,
   69.5538,        12,
   69.5742,         6,
   69.5947,         5,
   69.6151,         8,
   69.6356,         8,
    69.656,         7,
   69.6765,        12,
   69.6969,         9,
   69.7174,         7,
   69.7378,        10,
   69.7583,         8,
   69.7787,         6,
   69.7992,        14,
   69.8196,         8,
   69.8401,        10,
   69.8605,        11,
    69.881,         7,
   69.9014,        12,
   69.9219,         8,
   69.9423,         7,
   69.9628,         3,
   69.9832,        10,
   70.0037,        15,
   70.0241,         9,
   70.0446,        13,
   70.0651,        14,
   70.0855,        11,
    70.106,        13,
   70.1264,        10,
   70.1469,         8,
   70.1673,        11,
   70.1878,        12,
   70.2082,        10,
   70.2287,        12,
   70.2491,        16,
   70.2696,        17,
     70.29,        12,
   70.3105,        12,
   70.3309,        17,
   70.3514,        23,
   70.3718,        24,
   70.3923,        20,
   70.4127,        16,
   70.4332,        13,
   70.4536,        14,
   70.4741,        10,
   70.4945,        12,
    70.515,        10,
   70.5354,        17,
   70.5559,        15,
   70.5763,        16,
   70.5968,        14,
   70.6172,        11,
   70.6377,        15,
   70.6581,        11,
   70.6786,        14,
    70.699,        11,
   70.7195,         7,
   70.7399,         7,
   70.7604,        11,
   70.7808,         8,
   70.8013,         7,
   70.8217,         7,
   70.8422,        15,
   70.8626,         7,
   70.8831,        11,
   70.9035,        10,
    70.924,        13,
   70.9445,        11,
   70.9649,         5,
   70.9854,        10,
   71.0058,         6,
   71.0263,         5,
   71.0467,         8,
   71.0672,        11,
   71.0876,         8,
   71.1081,        12,
   71.1285,        10,
    71.149,         8,
   71.1694,         9,
   71.1899,         9,
   71.2103,         3,
   71.2308,        15,
   71.2512,        15,
   71.2717,         8,
   71.2921,         6,
   71.3126,         5,
    71.333,         5,
   71.3535,         6,
   71.3739,         8,
   71.3944,         6,
   71.4148,         8,
   71.4353,         9,
   71.4557,         9,
   71.4762,         8,
   71.4966,         7,
   71.5171,         9,
   71.5375,        12,
    71.558,        13,
   71.5784,         6,
   71.5989,         5,
   71.6193,        11,
   71.6398,        11,
   71.6602,        10,
   71.6807,         7,
   71.7011,        13,
   71.7216,        10,
    71.742,         7,
   71.7625,        10,
   71.7829,         7,
   71.8034,         7,
   71.8238,         6,
   71.8443,        10,
   71.8648,        17,
   71.8852,        15,
   71.9057,         6,
   71.9261,        15,
   71.9466,        10,
    71.967,         8,
   71.9875,        12,
   72.0079,         9,
   72.0284,         8,
   72.0488,         8,
   72.0693,         7,
   72.0897,         8,
   72.1102,        14,
   72.1306,        17,
   72.1511,         7,
   72.1715,        13,
    72.192,         7,
   72.2124,         8,
   72.2329,         9,
   72.2533,         8,
   72.2738,        10,
   72.2942,         4,
   72.3147,        12,
   72.3351,        11,
   72.3556,         9,
    72.376,        10,
   72.3965,        12,
   72.4169,         6,
   72.4374,         8,
   72.4578,         7,
   72.4783,        12,
   72.4987,        16,
   72.5192,         7,
   72.5396,        11,
   72.5601,        10,
   72.5805,         6,
    72.601,        12,
   72.6214,         7,
   72.6419,         5,
   72.6623,         5,
   72.6828,         8,
   72.7032,        12,
   72.7237,         9,
   72.7442,         6,
   72.7646,        11,
   72.7851,         9,
   72.8055,        11,
    72.826,        11,
   72.8464,        12,
   72.8669,         5,
   72.8873,        13,
   72.9078,        12,
   72.9282,         9,
   72.9487,         4,
   72.9691,         4,
   72.9896,        10,
     73.01,         4,
   73.0305,         4,
   73.0509,         7,
   73.0714,         5,
   73.0918,         8,
   73.1123,        10,
   73.1327,        10,
   73.1532,        13,
   73.1736,         9,
   73.1941,         8,
   73.2145,        10,
    73.235,        10,
   73.2554,         7,
   73.2759,        14,
   73.2963,         8,
   73.3168,        12,
   73.3372,        10,
   73.3577,         8,
   73.3781,        13,
   73.3986,         4,
    73.419,         4,
   73.4395,        16,
   73.4599,         6,
   73.4804,         7,
   73.5008,        10,
   73.5213,         7,
   73.5417,        10,
   73.5622,        10,
   73.5826,         9,
   73.6031,        13,
   73.6236,         4,
    73.644,         7,
   73.6645,         6,
   73.6849,        10,
   73.7054,         9,
   73.7258,        10,
   73.7463,         5,
   73.7667,        10,
   73.7872,        12,
   73.8076,        11,
   73.8281,        10,
   73.8485,         6,
    73.869,        11,
   73.8894,         9,
   73.9099,        10,
   73.9303,        17,
   73.9508,         9,
   73.9712,         3,
   73.9917,        13,
   74.0121,         6,
   74.0326,        11,
    74.053,        11,
   74.0735,         5,
   74.0939,        10,
   74.1144,         6,
   74.1348,        10,
   74.1553,        18,
   74.1757,         7,
   74.1962,         6,
   74.2166,        10,
   74.2371,        10,
   74.2575,         9,
    74.278,        10,
   74.2984,         6,
   74.3189,         9,
   74.3393,         5,
   74.3598,         3,
   74.3802,         8,
   74.4007,         6,
   74.4211,         4,
   74.4416,        10,
    74.462,         6,
   74.4825,        11,
    74.503,         7,
   74.5234,         7,
   74.5439,        11,
   74.5643,         5,
   74.5848,        14,
   74.6052,         7,
   74.6257,         7,
   74.6461,         9,
   74.6666,         8,
    74.687,        18,
   74.7075,        15,
   74.7279,        13,
   74.7484,        10,
   74.7688,         6,
   74.7893,        14,
   74.8097,        11,
   74.8302,        10,
   74.8506,        10,
   74.8711,        11,
   74.8915,         7,
    74.912,        17,
   74.9324,        15,
   74.9529,        13,
   74.9733,        11,
   74.9938,        15,
   75.0142,        13,
   75.0347,        16,
   75.0551,        27,
   75.0756,        17,
    75.096,        17,
   75.1165,        20,
   75.1369,        30,
   75.1574,        24,
   75.1778,        17,
   75.1983,        11,
   75.2187,        24,
   75.2392,        19,
   75.2596,        11,
   75.2801,        15,
   75.3005,        18,
    75.321,        17,
   75.3414,        21,
   75.3619,        18,
   75.3824,        11,
   75.4028,        11,
   75.4233,        15,
   75.4437,         8,
   75.4642,         9,
   75.4846,         9,
   75.5051,         5,
   75.5255,        11,
    75.546,         8,
   75.5664,        10,
   75.5869,        10,
   75.6073,        12,
   75.6278,         5,
   75.6482,        14,
   75.6687,         6,
   75.6891,         4,
   75.7096,         3,
     75.73,        12,
   75.7505,        13,
   75.7709,         7,
   75.7914,        10,
   75.8118,         8,
   75.8323,         4,
   75.8527,        10,
   75.8732,         8,
   75.8936,         8,
   75.9141,        11,
   75.9345,         9,
    75.955,         1,
   75.9754,         8,
   75.9959,        16,
   76.0163,        15,
   76.0368,        12,
   76.0572,        12,
   76.0777,        11,
   76.0981,        13,
   76.1186,        16,
    76.139,        16,
   76.1595,        11,
   76.1799,        16,
   76.2004,        15,
   76.2208,        11,
   76.2413,        10,
   76.2618,         4,
   76.2822,         5,
   76.3027,         8,
   76.3231,        10,
   76.3436,         7,
    76.364,         6,
   76.3845,         9,
   76.4049,        11,
   76.4254,        15,
   76.4458,        10,
   76.4663,        10,
   76.4867,         5,
   76.5072,         9,
   76.5276,         8,
   76.5481,         8,
   76.5685,         3,
    76.589,         5,
   76.6094,         8,
   76.6299,        10,
   76.6503,         6,
   76.6708,         8,
   76.6912,        10,
   76.7117,         5,
   76.7321,         3,
   76.7526,         9,
    76.773,        15,
   76.7935,        10,
   76.8139,         5,
   76.8344,         5,
   76.8548,        10,
   76.8753,         8,
   76.8957,         8,
   76.9162,        12,
   76.9366,        11,
   76.9571,         8,
   76.9775,        13,
    76.998,         5,
   77.0184,         5,
   77.0389,        10,
   77.0593,         5,
   77.0798,         8,
   77.1002,         4,
   77.1207,        16,
   77.1412,        15,
   77.1616,         7,
   77.1821,        14,
   77.2025,         3,
    77.223,        10,
   77.2434,        10,
   77.2639,         8,
   77.2843,         5,
   77.3048,        13,
   77.3252,         5,
   77.3457,         8,
   77.3661,         9,
   77.3866,         8,
    77.407,         7,
   77.4275,        12,
   77.4479,         8,
   77.4684,        10,
   77.4888,         8,
   77.5093,         3,
   77.5297,        18,
   77.5502,         7,
   77.5706,        10,
   77.5911,         8,
   77.6115,         9,
    77.632,         6,
   77.6524,         8,
   77.6729,         9,
   77.6933,         6,
   77.7138,        10,
   77.7342,         7,
   77.7547,         8,
   77.7751,         6,
   77.7956,        12,
    77.816,         7,
   77.8365,         8,
   77.8569,         8,
   77.8774,         5,
   77.8978,         7,
   77.9183,         5,
   77.9387,         7,
   77.9592,        10,
   77.9796,        11,
   78.0001,        12,
   78.0206,        11,
    78.041,         5,
   78.0615,         8,
   78.0819,         3,
   78.1024,        10,
   78.1228,        10,
   78.1433,         9,
   78.1637,         9,
   78.1842,         4,
   78.2046,         7,
   78.2251,         6,
   78.2455,        11,
    78.266,         7,
   78.2864,         9,
   78.3069,         4,
   78.3273,        12,
   78.3478,        10,
   78.3682,         6,
   78.3887,        12,
   78.4091,         6,
   78.4296,        10,
     78.45,        15,
   78.4705,         5,
   78.4909,         7,
   78.5114,         8,
   78.5318,        12,
   78.5523,         7,
   78.5727,         5,
   78.5932,         5,
   78.6136,        11,
   78.6341,         9,
   78.6545,         7,
    78.675,         5,
   78.6954,        12,
   78.7159,         7,
   78.7363,        10,
   78.7568,         8,
   78.7772,         7,
   78.7977,         9,
   78.8181,         9,
   78.8386,        11,
    78.859,         5,
   78.8795,        10,
      78.9,         5,
   78.9204,         9,
   78.9409,         8,
   78.9613,         7,
   78.9818,        10,
   79.0022,         9,
   79.0227,        10,
   79.0431,        10,
   79.0636,        10,
    79.084,         9,
   79.1045,        11,
   79.1249,         9,
   79.1454,        10,
   79.1658,         8,
   79.1863,         8,
   79.2067,         7,
   79.2272,        11,
   79.2476,         4,
   79.2681,        10,
   79.2885,        10,
    79.309,        11,
   79.3294,         6,
   79.3499,         8,
   79.3703,         7,
   79.3908,         8,
   79.4112,        11,
   79.4317,        10,
   79.4521,         7,
   79.4726,         8,
    79.493,         9,
   79.5135,        15,
   79.5339,         7,
   79.5544,        13,
   79.5748,         8,
   79.5953,         9,
   79.6157,        11,
   79.6362,        19,
   79.6566,        12,
   79.6771,         8,
   79.6975,         4,
    79.718,        10,
   79.7384,         8,
   79.7589,         7,
   79.7794,        11,
   79.7998,         6,
   79.8203,         6,
   79.8407,         5,
   79.8612,         5,
   79.8816,        11,
   79.9021,        13,
   79.9225,         3,
    79.943,        13,
   79.9634,        11,
   79.9839,         6,
   80.0043,         8,
